# Supplementary material for: Elucidation of the miR164c-Guided Gene/Protein Interaction Network Controlling Seed Vigor in Rice
Source: Front Plant Sci. 2020 Nov 12;11:589005. doi: 10.3389/fpls.2020.589005 (PMC7688992; doi:10.3389/fpls.2020.589005)
Supplement: Supplementary Table 2 — Distribution of gene transcript levels in various rice seed samples. [file Table_2.XLSX]

## Sheet: Supplementary Table S4
Supplementary Table S4. List of primers for RT-qPCR of miR164c and some differentially expressed genes among the WT, ST, and OT seeds
Gene name	Forward primer	Reverse primer
Os01g0328400	CGTGCTCCAGTTCTACAAGGT	AAGCCTGCTGGTTGTAGACG
Os07g0262200	AACCGCATCCAGGGAATCA	GGACGAGCACGGACATCATA
Os10g0488100	ACCGGCTACTTCATCGAGAAAA	GACCCATTTCGTCGGCTATG
Os12g0147800	CCGACTGGTCGTCGTTCTTC	CCTCAGCTGCTCCCATCAAC
Os06g0503400	TGTCACGAGCATTACGCAGT	TCGCAGCAGCTTCCTACTTC
Os05g0302700	GACACTGTTCGTCGTCGGAT	GCACGCAGAATGTTAGCACC
Os02g0782500	GGAAGGGGAGTGCAAGTACA	ATGGTGACCTGGACGGACTT
Os10g0492600	GTGGGGGACTGGCACG	TCGATCACCGTCGCGTAGTA
Os08g0250200	ATGACCTACATCGGCTACTCCA	GTGCGGACAGTCGGCTT
Os07g0214300	TAGTGTTCTCGGCGTTGCTC	ACCTGGTCTTTGTGGTGGTC
Os07g0222000	CTTCTGTCCGTGCTCGCCAT	CAACGCTCCTTCAGCGAC
miR164c	GAAGCAGGGTACGTGCAAAAA	-
5.8S	ACGTCTGCCTGGGTGTCACAA	-

## Sheet: Supplementary Table S5
Supplementary Table S5. The data for the interaction between the nodes (i.e. genes/proteins) in the integrated network of MERLIN algorithm and String database.
node1	node2	node1_string_internal_id	node2_string_internal_id	node1_external_id	node2_external_id	neighborhood_on_chromosome	gene_fusion	phylogenetic_cooccurrence	homology	coexpression	experimentally_determined_interaction	database_annotated	automated_textmining	combined_score	interaction_type
Os08t0128500-00	Os07t0224000-00	1346167	1343951	4530.OS08T0128500-00	4530.OS07T0224000-00	0	0	0	0	0.934	0.807	0.9	0.407	0.999	String
Os10t0569200-01	Os03t0296400-03	1352268	1331469	4530.OS10T0569200-01	4530.OS03T0296400-01	0	0	0	0	0.934	0.831	0.9	0.442	0.999	String
Os08t0559200-01	Os01t0896800-01	1348323	1325357	4530.OS08T0559200-01	4530.OS01T0896800-01	0	0	0	0	0.945	0.812	0.9	0.598	0.999	String
Os08t0559200-01	Os07t0224000-00	1348323	1343951	4530.OS08T0559200-01	4530.OS07T0224000-00	0	0	0	0	0.981	0.773	0.9	0.255	0.999	String
Os11t0151300-01	Os01t0896800-01	1352721	1325357	4530.OS11T0151300-01	4530.OS01T0896800-01	0.171	0	0	0	0.87	0.812	0.9	0.597	0.999	String
Os07t0224000-00	Os01t0896800-01	1343951	1325357	4530.OS07T0224000-00	4530.OS01T0896800-01	0	0	0	0	0.927	0.812	0.9	0.577	0.999	String
Os10t0569200-01	Os07t0124500-01	1352268	1343394	4530.OS10T0569200-01	4530.OS07T0124500-01	0	0	0	0	0.88	0.957	0.9	0.833	0.999	String
Os08t0559200-01	Os08t0128500-00	1348323	1346167	4530.OS08T0559200-01	4530.OS08T0128500-00	0	0	0	0	0.964	0.773	0.9	0.305	0.999	String
Os06t0608300-01	Os02t0602500-02	1342361	1328300	4530.OS06T0608300-01	4530.OS02T0602500-02	0	0	0	0	0.257	0.957	0.9	0.744	0.999	String
Os11t0151300-01	Os08t0128500-00	1352721	1346167	4530.OS11T0151300-01	4530.OS08T0128500-00	0	0	0	0	0.832	0.813	0.9	0.501	0.998	String
Os07t0124500-01	Os03t0296400-03	1343394	1331469	4530.OS07T0124500-01	4530.OS03T0296400-01	0	0	0	0	0.814	0.828	0.9	0.636	0.998	String
Os08t0128500-00	Os01t0896800-01	1346167	1325357	4530.OS08T0128500-00	4530.OS01T0896800-01	0	0	0	0	0.916	0.812	0.9	0.342	0.998	String
Os11t0151300-01	Os08t0559200-01	1352721	1348323	4530.OS11T0151300-01	4530.OS08T0559200-01	0	0	0	0	0.831	0.773	0.9	0.492	0.997	String
Os08t0559200-01	Os05t0552300-02	1348323	1339884	4530.OS08T0559200-01	4530.OS05T0552300-02	0	0	0	0	0.975	0.813	0	0.468	0.997	String
Os04t0307200-01	Os01t0565900-01	1334889	1323122	4530.OS04T0307200-01	4530.OS01T0565900-01	0	0	0	0	0.537	0.815	0.9	0.625	0.996	String
Os11t0151300-01	Os07t0224000-00	1352721	1343951	4530.OS11T0151300-01	4530.OS07T0224000-00	0	0	0	0	0.83	0.773	0.9	0.309	0.996	String
Os11t0482000-01	Os01t0896800-01	1353658	1325357	4530.OS11T0482000-01	4530.OS01T0896800-01	0.171	0	0	0	0.8	0.706	0.9	0.479	0.996	String
Os04t0459500-02	Os03t0129300-02	1335626	1330213	4530.OS04T0459500-02	4530.OS03T0129300-01	0	0	0.449	0.971	0.919	0.817	0.8	0	0.996	String
Os12t0485800-01	Os10t0488100-01	1355872	1351676	4530.OS12T0485800-01	4530.OS10T0488100-01	0	0	0	0	0.87	0.865	0	0.834	0.996	String
Os11t0482000-01	Os08t0559200-01	1353658	1348323	4530.OS11T0482000-01	4530.OS08T0559200-01	0	0	0	0	0.76	0.687	0.9	0.437	0.995	String
Os03t0774200-02	Os03t0129900-01	1333551	1330217	4530.OS03T0774200-01	4530.OS03T0129900-01	0	0	0	0	0.87	0.867	0	0.682	0.994	String
Os08t0490900-00	Os05t0113900-01	1347794	1337499	4530.OS08T0490900-00	4530.OS05T0113900-01	0	0	0	0	0.908	0.336	0.9	0.138	0.994	String
Os11t0482000-01	Os11t0151300-01	1353658	1352721	4530.OS11T0482000-01	4530.OS11T0151300-01	0.135	0	0	0	0.762	0.687	0.9	0.255	0.994	String
Os07t0224000-00	Os05t0552300-02	1343951	1339884	4530.OS07T0224000-00	4530.OS05T0552300-02	0	0	0	0	0.972	0.813	0	0.072	0.994	String
Os11t0482000-01	Os07t0224000-00	1353658	1343951	4530.OS11T0482000-01	4530.OS07T0224000-00	0	0	0	0	0.758	0.687	0.9	0.254	0.993	String
Os11t0482000-01	Os10t0569200-01	1353658	1352268	4530.OS11T0482000-01	4530.OS10T0569200-01	0	0	0	0	0.767	0.747	0.9	0.044	0.993	String
Os08t0559200-01	Os03t0296400-03	1348323	1331469	4530.OS08T0559200-01	4530.OS03T0296400-01	0	0	0	0	0.686	0.813	0.9	0	0.993	String
Os11t0482000-01	Os08t0128500-00	1353658	1346167	4530.OS11T0482000-01	4530.OS08T0128500-00	0	0	0	0	0.738	0.687	0.9	0.159	0.992	String
Os03t0819600-02	Os01t0633500-00	1333911	1323528	4530.OS03T0819600-01	4530.OS01T0633500-00	0	0	0	0	0.122	0.341	0	0.987	0.991	String
Os10t0569200-01	Os08t0559200-01	1352268	1348323	4530.OS10T0569200-01	4530.OS08T0559200-01	0	0	0	0	0.539	0.816	0.9	0	0.99	String
Os10t0569200-01	Os01t0896800-01	1352268	1325357	4530.OS10T0569200-01	4530.OS01T0896800-01	0	0	0	0	0.884	0	0.9	0.077	0.988	String
Os10t0569200-01	Os05t0552300-02	1352268	1339884	4530.OS10T0569200-01	4530.OS05T0552300-02	0	0	0	0	0.914	0.816	0	0.308	0.988	String
Os07t0124500-01	Os01t0896800-01	1343394	1325357	4530.OS07T0124500-01	4530.OS01T0896800-01	0	0	0	0	0.885	0	0.9	0	0.988	String
Os05t0552300-02	Os03t0296400-03	1339884	1331469	4530.OS05T0552300-02	4530.OS03T0296400-01	0	0	0	0	0.935	0.822	0	0	0.988	String
Os08t0559200-01	Os07t0124500-01	1348323	1343394	4530.OS08T0559200-01	4530.OS07T0124500-01	0	0	0	0	0.328	0.816	0.9	0	0.986	String
Os05t0552300-02	Os01t0896800-01	1339884	1325357	4530.OS05T0552300-02	4530.OS01T0896800-01	0	0	0	0	0.914	0.822	0	0.101	0.985	String
Os08t0128500-00	Os05t0552300-02	1346167	1339884	4530.OS08T0128500-00	4530.OS05T0552300-02	0	0	0	0	0.925	0.813	0	0	0.985	String
Os06t0608300-01	Os05t0154800-01	1342361	1337800	4530.OS06T0608300-01	4530.OS05T0154800-01	0	0	0	0	0.125	0.822	0.9	0.161	0.985	String
Os07t0246200-02	Os06t0716700-02	1344051	1343100	4530.OS07T0246200-03	4530.OS06T0716700-02	0	0	0	0	0.877	0.699	0	0.609	0.984	String
Os07t0246200-02	Os04t0432500-01	1344051	1335420	4530.OS07T0246200-03	4530.OS04T0432500-01	0	0	0	0	0.526	0.319	0.9	0.544	0.983	String
Os11t0482000-01	Os03t0296400-03	1353658	1331469	4530.OS11T0482000-01	4530.OS03T0296400-01	0	0	0	0	0.494	0.707	0.9	0	0.983	String
Os06t0608300-01	Os04t0307200-01	1342361	1334889	4530.OS06T0608300-01	4530.OS04T0307200-01	0	0	0	0	0.627	0.817	0	0.768	0.982	String
Os06t0608300-01	Os01t0322800-01	1342361	1322516	4530.OS06T0608300-01	4530.OS01T0322800-01	0	0	0	0	0.591	0.957	0	0	0.981	String
Os11t0482000-01	Os07t0124500-01	1353658	1343394	4530.OS11T0482000-01	4530.OS07T0124500-01	0	0	0	0	0.173	0.746	0.9	0	0.977	String
Os07t0574800-02	Os01t0805900-01	1345088	1324697	4530.OS07T0574800-02	4530.OS01T0805900-01	0	0	0	0.924	0.692	0.628	0.8	0.342	0.975	String
Os11t0151300-01	Os05t0552300-02	1352721	1339884	4530.OS11T0151300-01	4530.OS05T0552300-02	0	0	0	0	0.87	0.813	0	0	0.974	String
Os05t0154800-01	Os02t0602500-02	1337800	1328300	4530.OS05T0154800-01	4530.OS02T0602500-02	0	0	0	0	0.183	0.615	0.9	0.235	0.972	String
Os03t0772800-02	Os03t0129900-01	1333540	1330217	4530.OS03T0772800-01	4530.OS03T0129900-01	0	0	0	0	0.667	0.816	0	0.573	0.971	String
Os07t0574800-02	Os06t0671900-01	1345088	1342759	4530.OS07T0574800-02	4530.OS06T0671900-01	0	0	0	0.924	0.621	0.628	0.8	0.498	0.97	String
Os07t0224000-00	Os05t0373700-01	1343951	1338739	4530.OS07T0224000-00	4530.OS05T0373700-01	0	0	0	0	0.969	0.047	0	0.063	0.97	String
Os05t0552300-02	Os04t0118400-01	1339884	1334326	4530.OS05T0552300-02	4530.OS04T0118400-01	0	0	0	0	0.862	0.741	0	0.232	0.97	String
Os05t0377000-01	Os03t0129900-01	1338758	1330217	4530.OS05T0377000-01	4530.OS03T0129900-01	0	0	0	0	0.79	0.807	0	0.305	0.969	String
Os04t0118400-01	Os01t0896800-01	1334326	1325357	4530.OS04T0118400-01	4530.OS01T0896800-01	0.154	0	0	0	0.82	0.744	0	0.306	0.969	String
Os07t0574800-02	Os05t0413200-01	1345088	1338955	4530.OS07T0574800-02	4530.OS05T0413200-01	0	0	0	0.924	0.616	0.628	0.8	0.342	0.969	String
Os07t0574800-02	Os03t0780600-01	1345088	1333585	4530.OS07T0574800-02	4530.OS03T0780600-01	0	0	0	0.926	0.586	0.628	0.8	0.342	0.967	String
Os04t0463500-01	Os03t0797400-01	1335660	1333725	4530.OS04T0463500-01	4530.OS03T0797400-01	0.179	0	0.403	0	0.657	0	0	0.822	0.966	String
Os05t0574500-01	Os05t0350600-01	1340063	1338603	4530.OS05T0574500-01	4530.OS05T0350600-01	0	0	0	0	0.661	0.785	0	0.553	0.964	String
Os03t0146300-01	Os03t0118400-01	1330354	1330125	4530.OS03T0146300-01	4530.OS03T0118400-01	0	0	0	0	0.532	0.826	0	0.604	0.964	String
Os10t0406600-01	Os01t0662600-04	1351227	1323707	4530.OS10T0406600-01	4530.OS01T0662600-02	0	0	0	0	0.057	0.055	0.9	0.637	0.963	String
Os06g0622500	Os03t0118400-01	1342447	1330125	4530.OS06T0622500-00	4530.OS03T0118400-01	0	0	0	0	0.054	0.329	0.9	0.496	0.963	String
Os12t0530000-01	Os08t0490900-00	1356036	1347794	4530.OS12T0530000-01	4530.OS08T0490900-00	0	0	0	0	0.425	0.336	0.9	0.138	0.962	String
Os09t0370300-01	Os03t0774200-02	1349015	1333551	4530.OS09T0370300-01	4530.OS03T0774200-01	0.178	0	0	0	0.87	0.162	0	0.633	0.962	String
Os09t0526700-02	Os02t0117700-01	1349999	1326118	4530.OS09T0526700-01	4530.OS02T0117700-01	0.086	0	0	0	0.096	0	0.9	0.575	0.96	String
Os12t0292400-01	Os03t0129300-02	1355621	1330213	4530.OS12T0292400-01	4530.OS03T0129300-01	0.086	0	0	0	0.896	0	0	0.6	0.958	String
Os08t0104400-01	Os04t0645100-01	1345979	1337000	4530.OS08T0104400-01	4530.OS04T0645100-01	0	0	0	0	0	0	0	0.957	0.957	String
Os07t0627800-01	Os01t0558300-01	1345446	1323088	4530.OS07T0627800-01	4530.OS01T0558300-01	0	0	0	0	0.186	0.806	0	0.751	0.957	String
Os11t0538900-01	Os08t0434300-01	1353841	1347480	4530.OS11T0538900-01	4530.OS08T0434300-01	0.119	0	0	0	0.258	0.319	0.65	0.759	0.955	String
Os05t0542500-02	Os03t0168100-01	1339808	1330526	4530.OS05T0542500-02	4530.OS03T0168100-01	0	0	0	0	0.561	0	0	0.902	0.955	String
Os11t0538900-01	Os01t0300200-02	1353841	1322414	4530.OS11T0538900-01	4530.OS01T0300200-01	0.156	0	0	0	0.218	0.463	0.8	0.447	0.953	String
Os10t0569200-01	Os07t0224000-00	1352268	1343951	4530.OS10T0569200-01	4530.OS07T0224000-00	0	0	0	0	0.501	0	0.9	0.121	0.952	String
Os05t0377000-01	Os03t0774200-02	1338758	1333551	4530.OS05T0377000-01	4530.OS03T0774200-01	0.178	0	0	0	0.49	0.807	0	0.467	0.951	String
Os06t0608300-01	Os03t0355400-00	1342361	1331842	4530.OS06T0608300-01	4530.OS03T0355400-00	0	0	0	0	0.162	0.869	0	0.571	0.948	String
Os11t0530600-01	Os03t0819600-02	1353813	1333911	4530.OS11T0530600-01	4530.OS03T0819600-01	0	0	0	0	0.216	0.1	0.9	0.358	0.948	String
Os08t0430200-01	Os01t0918300-01	1347450	1325510	4530.OS08T0430200-01	4530.OS01T0918300-01	0	0	0	0	0.113	0.164	0.9	0.35	0.945	String
Os11t0482000-01	Os05t0552300-02	1353658	1339884	4530.OS11T0482000-01	4530.OS05T0552300-02	0	0	0	0	0.792	0.707	0	0.137	0.942	String
Os06t0219500-00	Os01t0184100-01	1341109	1321679	4530.OS06T0219500-00	4530.OS01T0184100-01	0	0	0	0	0.76	0.048	0	0.77	0.942	String
Os06g0622500	Os03t0146300-01	1342447	1330354	4530.OS06T0622500-00	4530.OS03T0146300-01	0	0	0	0	0	0.814	0	0.693	0.94	String
Os10t0569200-01	Os04t0118400-01	1352268	1334326	4530.OS10T0569200-01	4530.OS04T0118400-01	0	0	0	0	0.914	0.055	0	0.312	0.939	String
Os05t0387200-01	Os02t0117700-01	1338801	1326118	4530.OS05T0387200-01	4530.OS02T0117700-01	0.086	0	0	0	0.096	0	0.9	0.341	0.938	String
Os04t0107900-02	Os01t0844300-01	1334270	1324966	4530.OS04T0107900-02	4530.OS01T0844300-01	0	0	0	0	0	0.32	0.9	0.164	0.938	String
Os12t0530000-01	Os05t0113900-01	1356036	1337499	4530.OS12T0530000-01	4530.OS05T0113900-01	0	0	0	0.962	0.402	0	0.9	0	0.937	String
Os05t0154800-01	Os04t0683100-02	1337800	1337290	4530.OS05T0154800-01	4530.OS04T0683100-01	0	0	0	0	0.177	0	0.9	0.259	0.933	String
Os08t0430200-01	Os05t0187800-01	1347450	1338003	4530.OS08T0430200-01	4530.OS05T0187800-01	0	0	0	0	0.059	0	0.9	0.338	0.932	String
Os04t0118400-01	Os04t0107900-02	1334326	1334270	4530.OS04T0118400-01	4530.OS04T0107900-02	0	0	0	0	0.176	0.048	0.9	0.24	0.932	String
Os03t0168100-01	Os01t0705200-01	1330526	1323993	4530.OS03T0168100-01	4530.OS01T0705200-01	0	0	0	0	0.34	0	0	0.902	0.932	String
Os05t0143500-01	Os03t0118400-01	1337707	1330125	4530.OS05T0143500-02	4530.OS03T0118400-01	0	0	0.366	0.835	0	0.272	0.9	0.141	0.929	String
Os07t0124500-01	Os05t0552300-02	1343394	1339884	4530.OS07T0124500-01	4530.OS05T0552300-02	0	0	0	0	0.643	0.762	0	0.235	0.929	String
Os10t0569200-01	Os08t0128500-00	1352268	1346167	4530.OS10T0569200-01	4530.OS08T0128500-00	0	0	0	0	0.316	0	0.9	0	0.928	String
Os06g0622500	Os03t0262100-01	1342447	1331198	4530.OS06T0622500-00	4530.OS03T0262100-01	0	0	0	0	0	0.926	0	0	0.926	String
Os08t0520900-00	Os03t0146300-01	1348004	1330354	4530.OS08T0520900-00	4530.OS03T0146300-01	0	0	0	0	0	0.926	0	0	0.926	String
Os12t0292400-01	Os04t0459500-02	1355621	1335626	4530.OS12T0292400-01	4530.OS04T0459500-02	0.086	0	0	0	0.903	0	0	0.228	0.925	String
Os09t0370300-01	Os03t0129900-01	1349015	1330217	4530.OS09T0370300-01	4530.OS03T0129900-01	0	0	0	0	0.87	0	0	0.453	0.925	String
Os02t0758000-01	Os01t0184100-01	1329350	1321679	4530.OS02T0758000-01	4530.OS01T0184100-01	0	0	0	0	0.853	0.048	0	0.496	0.923	String
Os06t0608300-01	Os04t0683100-02	1342361	1337290	4530.OS06T0608300-01	4530.OS04T0683100-01	0	0	0	0	0.267	0	0.9	0	0.923	String
Os11t0151300-01	Os07t0124500-01	1352721	1343394	4530.OS11T0151300-01	4530.OS07T0124500-01	0	0	0	0	0.165	0	0.9	0.145	0.922	String
Os07t0224000-00	Os07t0124500-01	1343951	1343394	4530.OS07T0224000-00	4530.OS07T0124500-01	0	0	0	0	0.229	0	0.9	0.078	0.922	String
Os05t0574500-01	Os05t0543200-01	1340063	1339817	4530.OS05T0574500-01	4530.OS05T0543200-01	0	0	0	0	0.074	0.807	0	0.598	0.921	String
Os03t0774200-02	Os03g0590700	1333551	1332459	4530.OS03T0774200-01	4530.OS03T0590700-01	0	0	0	0	0.577	0.734	0	0.349	0.92	String
Os08t0559200-01	Os04t0118400-01	1348323	1334326	4530.OS08T0559200-01	4530.OS04T0118400-01	0	0	0	0	0.716	0.7	0	0.137	0.92	String
Os08t0490900-00	Os01t0918300-01	1347794	1325510	4530.OS08T0490900-00	4530.OS01T0918300-01	0	0	0	0	0.056	0.155	0.9	0.101	0.918	String
Os04t0566500-04	Os01t0275600-01	1336392	1322288	4530.OS04T0566500-04	4530.OS01T0275600-01	0	0	0	0.839	0.102	0	0.9	0.842	0.918	String
Os12t0138900-02	Os02t0510200-01	1354933	1327731	4530.OS12T0138900-01	4530.OS02T0510200-01	0.156	0	0	0	0.124	0	0.8	0.513	0.918	String
Os11t0151300-01	Os10t0569200-01	1352721	1352268	4530.OS11T0151300-01	4530.OS10T0569200-01	0	0	0	0	0.213	0	0.9	0	0.917	String
Os05t0413200-01	Os01t0805900-01	1338955	1324697	4530.OS05T0413200-01	4530.OS01T0805900-01	0	0	0	0.987	0.206	0	0.9	0.375	0.917	String
Os12t0154400-00	Os11t0169100-01	1355028	1352829	4530.OS12T0154400-00	4530.OS11T0169100-01	0	0	0	0	0	0.699	0	0.735	0.916	String
Os08t0250200-01	Os03t0772800-02	1346803	1333540	4530.OS08T0250200-01	4530.OS03T0772800-01	0	0	0	0	0.791	0	0	0.618	0.916	String
Os11t0538900-01	Os09t0370300-01	1353841	1349015	4530.OS11T0538900-01	4530.OS09T0370300-01	0.179	0	0	0	0.537	0.553	0	0.557	0.914	String
Os04t0118400-01	Os01t0300200-02	1334326	1322414	4530.OS04T0118400-01	4530.OS01T0300200-01	0	0	0	0	0.085	0.048	0.9	0.118	0.912	String
Os04t0683100-02	Os03t0261500-02	1337290	1331193	4530.OS04T0683100-01	4530.OS03T0261500-01	0	0	0	0	0.154	0	0.9	0.05	0.912	String
Os04t0107900-02	Os01t0300200-02	1334270	1322414	4530.OS04T0107900-02	4530.OS01T0300200-01	0.087	0	0	0	0.056	0.096	0.9	0.044	0.911	String
Os06t0716700-02	Os05t0156300-03	1343100	1337815	4530.OS06T0716700-02	4530.OS05T0156300-01	0	0	0	0	0.876	0.151	0	0.213	0.91	String
Os12t0137100-01	Os02t0753800-01	1354917	1329319	4530.OS12T0137100-01	4530.OS02T0753800-01	0	0	0	0	0	0.13	0.9	0.051	0.91	String
Os03t0309200-01	Os02g0625000	1331569	1328461	4530.OS03T0309200-01	4530.OS02T0625000-01	0	0	0	0	0	0.156	0	0.896	0.909	String
Os08t0128500-00	Os07t0124500-01	1346167	1343394	4530.OS08T0128500-00	4530.OS07T0124500-01	0	0	0	0	0.12	0	0.9	0	0.908	String
Os06t0671900-01	Os01t0300200-02	1342759	1322414	4530.OS06T0671900-01	4530.OS01T0300200-01	0	0	0	0	0.058	0.097	0.9	0	0.907	String
Os05t0413200-01	Os03t0780600-01	1338955	1333585	4530.OS05T0413200-01	4530.OS03T0780600-01	0	0	0	0.986	0.111	0	0.9	0	0.907	String
Os01t0805900-01	Os01t0300200-02	1324697	1322414	4530.OS01T0805900-01	4530.OS01T0300200-01	0	0	0	0	0.058	0.097	0.9	0	0.907	String
Os05t0413200-01	Os02t0753800-01	1338955	1329319	4530.OS05T0413200-01	4530.OS02T0753800-01	0	0	0	0	0.069	0.055	0.9	0.07	0.907	String
Os04t0107900-02	Os03t0214600-02	1334270	1330887	4530.OS04T0107900-02	4530.OS03T0214600-01	0	0	0	0	0.05	0	0.9	0.101	0.907	String
Os03t0780600-01	Os01t0300200-02	1333585	1322414	4530.OS03T0780600-01	4530.OS01T0300200-01	0	0	0	0	0.058	0.097	0.9	0	0.907	String
Os05t0413200-01	Os01t0300200-02	1338955	1322414	4530.OS05T0413200-01	4530.OS01T0300200-01	0	0	0	0	0.058	0.097	0.9	0	0.907	String
Os05t0568300-00	Os01t0896800-01	1340016	1325357	4530.OS05T0568300-00	4530.OS01T0896800-01	0.171	0	0	0	0.65	0.612	0	0.275	0.907	String
Os04t0566500-04	Os04t0337201-00	1336392	1334979	4530.OS04T0566500-04	4530.OS04T0337201-00	0	0	0	0	0.042	0	0.9	0.101	0.906	String
Os04t0683100-02	Os02t0602500-02	1337290	1328300	4530.OS04T0683100-01	4530.OS02T0602500-02	0	0	0	0	0.1	0	0.9	0	0.906	String
Os06t0129700-01	Os02t0117700-01	1340454	1326118	4530.OS06T0129700-01	4530.OS02T0117700-01	0	0	0	0	0.048	0	0.9	0.1	0.906	String
Os05t0154800-01	Os03t0261500-02	1337800	1331193	4530.OS05T0154800-01	4530.OS03T0261500-01	0	0	0	0	0.097	0.048	0.9	0	0.906	String
Os12t0137100-01	Os01t0300200-02	1354917	1322414	4530.OS12T0137100-01	4530.OS01T0300200-01	0	0	0	0	0	0.097	0.9	0	0.905	String
Os06t0608300-01	Os03t0261500-02	1342361	1331193	4530.OS06T0608300-01	4530.OS03T0261500-01	0	0	0	0	0.094	0	0.9	0	0.905	String
Os02t0753800-01	Os01t0805900-01	1329319	1324697	4530.OS02T0753800-01	4530.OS01T0805900-01	0	0	0	0	0	0.055	0.9	0.07	0.904	String
Os06t0671900-01	Os02t0753800-01	1342759	1329319	4530.OS06T0671900-01	4530.OS02T0753800-01	0	0	0	0	0	0.055	0.9	0.07	0.904	String
Os03t0261500-02	Os02t0602500-02	1331193	1328300	4530.OS03T0261500-01	4530.OS02T0602500-02	0	0	0	0	0.083	0	0.9	0	0.904	String
Os03t0780600-01	Os02t0753800-01	1333585	1329319	4530.OS03T0780600-01	4530.OS02T0753800-01	0	0	0	0	0	0.055	0.9	0.07	0.904	String
Os09t0526700-02	Os05t0387200-01	1349999	1338801	4530.OS09T0526700-01	4530.OS05T0387200-01	0	0	0	0	0	0	0.9	0.074	0.903	String
Os06t0229800-01	Os06t0129700-01	1341176	1340454	4530.OS06T0229800-01	4530.OS06T0129700-01	0	0	0	0	0	0	0.9	0.063	0.902	String
Os04t0337201-00	Os01t0275600-01	1334979	1322288	4530.OS04T0337201-00	4530.OS01T0275600-01	0	0	0	0	0.042	0	0.9	0.067	0.902	String
Os06t0716700-02	Os04t0432500-01	1343100	1335420	4530.OS06T0716700-02	4530.OS04T0432500-01	0	0	0	0	0.707	0.446	0	0.443	0.901	String
Os03t0214600-02	Os03t0118400-01	1330887	1330125	4530.OS03T0214600-01	4530.OS03T0118400-01	0	0	0	0	0.052	0	0.9	0	0.901	String
Os06t0671900-01	Os01t0805900-01	1342759	1324697	4530.OS06T0671900-01	4530.OS01T0805900-01	0	0	0	0.986	0	0	0.9	0.867	0.901	String
Os06t0238300-01	Os05t0539400-01	1341238	1339780	4530.OS06T0238300-01	4530.OS05T0539400-01	0	0	0	0	0.055	0	0.9	0	0.901	String
Os12t0169800-00	Os04t0584600-01	1355127	1336516	4530.OS12T0169800-00	4530.OS04T0584600-02	0	0	0.445	0.968	0	0	0.9	0.144	0.901	String
Os12t0530000-01	Os01t0275600-01	1356036	1322288	4530.OS12T0530000-01	4530.OS01T0275600-01	0	0	0	0	0	0	0.9	0	0.9	String
Os06t0238300-01	Os01t0805900-01	1341238	1324697	4530.OS06T0238300-01	4530.OS01T0805900-01	0	0	0	0	0	0	0.9	0	0.9	String
Os06g0622500	Os03t0214600-02	1342447	1330887	4530.OS06T0622500-00	4530.OS03T0214600-01	0	0	0	0	0	0	0.9	0	0.9	String
Os02t0753800-01	Os01t0300200-02	1329319	1322414	4530.OS02T0753800-01	4530.OS01T0300200-01	0	0	0	0	0	0	0.9	0	0.9	String
Os09t0382500-01	Os09t0370300-01	1349077	1349015	4530.OS09T0382500-01	4530.OS09T0370300-01	0	0	0	0	0	0	0.9	0	0.9	String
Os05t0539400-01	Os03t0700400-00	1339780	1333025	4530.OS05T0539400-01	4530.OS03T0700400-00	0	0	0	0	0	0	0.9	0	0.9	String
Os06t0671900-01	Os05t0539400-01	1342759	1339780	4530.OS06T0671900-01	4530.OS05T0539400-01	0	0	0	0	0	0.049	0.9	0	0.9	String
Os12t0137100-01	Os05t0539400-01	1354917	1339780	4530.OS12T0137100-01	4530.OS05T0539400-01	0	0	0	0	0	0	0.9	0	0.9	String
Os03t0700700-04	Os03t0700400-00	1333029	1333025	4530.OS03T0700700-01	4530.OS03T0700400-00	0	0	0	0.972	0	0	0.9	0	0.9	String
Os05t0539400-01	Os03t0214600-02	1339780	1330887	4530.OS05T0539400-01	4530.OS03T0214600-01	0	0	0	0	0	0	0.9	0	0.9	String
Os12t0530000-01	Os04t0566500-04	1356036	1336392	4530.OS12T0530000-01	4530.OS04T0566500-04	0	0	0	0	0	0	0.9	0	0.9	String
Os03t0700400-00	Os01t0300200-02	1333025	1322414	4530.OS03T0700400-00	4530.OS01T0300200-01	0	0	0	0	0	0	0.9	0	0.9	String
Os04t0107900-02	Os03t0700700-04	1334270	1333029	4530.OS04T0107900-02	4530.OS03T0700700-01	0	0	0	0	0	0	0.9	0	0.9	String
Os03t0214600-02	Os01t0300200-02	1330887	1322414	4530.OS03T0214600-01	4530.OS01T0300200-01	0	0	0	0	0	0	0.9	0.044	0.9	String
Os05t0539400-01	Os02t0753800-01	1339780	1329319	4530.OS05T0539400-01	4530.OS02T0753800-01	0	0	0	0	0	0.049	0.9	0	0.9	String
Os06t0238300-01	Os03t0780600-01	1341238	1333585	4530.OS06T0238300-01	4530.OS03T0780600-01	0	0	0	0	0	0	0.9	0	0.9	String
Os05t0539400-01	Os01t0300200-02	1339780	1322414	4530.OS05T0539400-01	4530.OS01T0300200-01	0	0	0	0	0	0	0.9	0	0.9	String
Os06t0671900-01	Os03t0780600-01	1342759	1333585	4530.OS06T0671900-01	4530.OS03T0780600-01	0	0	0	0.987	0	0	0.9	0	0.9	String
Os04t0107900-02	Os03t0700400-00	1334270	1333025	4530.OS04T0107900-02	4530.OS03T0700400-00	0	0	0	0	0	0	0.9	0	0.9	String
Os03t0780600-01	Os01t0805900-01	1333585	1324697	4530.OS03T0780600-01	4530.OS01T0805900-01	0	0	0	0.986	0	0	0.9	0	0.9	String
Os06t0671900-01	Os05t0413200-01	1342759	1338955	4530.OS06T0671900-01	4530.OS05T0413200-01	0	0	0	0.986	0	0	0.9	0	0.9	String
Os08t0250200-01	Os03t0129900-01	1346803	1330217	4530.OS08T0250200-01	4530.OS03T0129900-01	0	0	0	0	0.87	0	0	0.267	0.9	String
Os04t0118400-01	Os03t0214600-02	1334326	1330887	4530.OS04T0118400-01	4530.OS03T0214600-01	0	0	0	0	0.044	0	0.9	0	0.9	String
Os12t0137100-01	Os06t0238300-01	1354917	1341238	4530.OS12T0137100-01	4530.OS06T0238300-01	0	0	0	0	0	0	0.9	0	0.9	String
Os04t0118400-01	Os03t0700400-00	1334326	1333025	4530.OS04T0118400-01	4530.OS03T0700400-00	0	0	0	0	0	0	0.9	0	0.9	String
Os05t0539400-01	Os03t0700700-04	1339780	1333029	4530.OS05T0539400-01	4530.OS03T0700700-01	0	0	0	0	0	0	0.9	0	0.9	String
Os06t0238300-01	Os05t0413200-01	1341238	1338955	4530.OS06T0238300-01	4530.OS05T0413200-01	0	0	0	0	0	0	0.9	0	0.9	String
Os05t0539400-01	Os04t0118400-01	1339780	1334326	4530.OS05T0539400-01	4530.OS04T0118400-01	0	0	0	0	0	0	0.9	0	0.9	String
Os09t0543100-02	Os06t0604200-02	1350125	1342333	4530.OS09T0543100-02	4530.OS06T0604200-02	0	0	0	0.9	0.044	0	0.9	0	0.9	String
Os05t0539400-01	Os01t0805900-01	1339780	1324697	4530.OS05T0539400-01	4530.OS01T0805900-01	0	0	0	0	0	0.049	0.9	0	0.9	String
Os12t0137100-01	Os05t0413200-01	1354917	1338955	4530.OS12T0137100-01	4530.OS05T0413200-01	0	0	0	0	0	0	0.9	0	0.9	String
Os12t0137100-01	Os06t0671900-01	1354917	1342759	4530.OS12T0137100-01	4530.OS06T0671900-01	0	0	0	0	0	0	0.9	0	0.9	String
Os03t0700400-00	Os03t0214600-02	1333025	1330887	4530.OS03T0700400-00	4530.OS03T0214600-01	0	0	0	0	0	0	0.9	0	0.9	String
Os05t0539400-01	Os04t0107900-02	1339780	1334270	4530.OS05T0539400-01	4530.OS04T0107900-02	0	0	0	0	0	0	0.9	0	0.9	String
Os12t0137100-01	Os01t0805900-01	1354917	1324697	4530.OS12T0137100-01	4530.OS01T0805900-01	0	0	0	0	0	0	0.9	0	0.9	String
Os05t0539400-01	Os03t0780600-01	1339780	1333585	4530.OS05T0539400-01	4530.OS03T0780600-01	0	0	0	0	0	0.049	0.9	0	0.9	String
Os03t0700700-04	Os03t0214600-02	1333029	1330887	4530.OS03T0700700-01	4530.OS03T0214600-01	0	0	0	0	0	0	0.9	0	0.9	String
Os05t0143500-01	Os03t0214600-02	1337707	1330887	4530.OS05T0143500-02	4530.OS03T0214600-01	0	0	0	0	0	0	0.9	0	0.9	String
Os06t0671900-01	Os06t0238300-01	1342759	1341238	4530.OS06T0671900-01	4530.OS06T0238300-01	0	0	0	0	0	0	0.9	0	0.9	String
Os12t0137100-01	Os03t0780600-01	1354917	1333585	4530.OS12T0137100-01	4530.OS03T0780600-01	0	0	0	0	0	0	0.9	0	0.9	String
Os04t0307200-01	Os03t0355400-00	1334889	1331842	4530.OS04T0307200-01	4530.OS03T0355400-00	0	0	0	0	0.055	0.73	0	0.64	0.9	String
Os05t0113900-01	Os04t0566500-04	1337499	1336392	4530.OS05T0113900-01	4530.OS04T0566500-04	0	0	0	0	0	0	0.9	0	0.9	String
Os05t0113900-01	Os01t0275600-01	1337499	1322288	4530.OS05T0113900-01	4530.OS01T0275600-01	0	0	0	0	0	0	0.9	0	0.9	String
Os06t0238300-01	Os02t0753800-01	1341238	1329319	4530.OS06T0238300-01	4530.OS02T0753800-01	0	0	0	0	0	0	0.9	0	0.9	String
Os05t0539400-01	Os05t0413200-01	1339780	1338955	4530.OS05T0539400-01	4530.OS05T0413200-01	0	0	0	0	0	0.049	0.9	0	0.9	String
Os06t0238300-01	Os01t0300200-02	1341238	1322414	4530.OS06T0238300-01	4530.OS01T0300200-01	0	0	0	0	0.044	0	0.9	0	0.9	String
Os08t0490900-00	Os04t0566500-04	1347794	1336392	4530.OS08T0490900-00	4530.OS04T0566500-04	0	0	0	0	0	0	0.9	0	0.9	String
Os08t0490900-00	Os01t0275600-01	1347794	1322288	4530.OS08T0490900-00	4530.OS01T0275600-01	0	0	0	0	0	0	0.9	0	0.9	String
Os04t0118400-01	Os03t0700700-04	1334326	1333029	4530.OS04T0118400-01	4530.OS03T0700700-01	0	0	0	0	0	0	0.9	0	0.9	String
Os03t0700700-04	Os01t0300200-02	1333029	1322414	4530.OS03T0700700-01	4530.OS01T0300200-01	0	0	0	0	0	0	0.9	0	0.9	String
Os03t0296400-03	Os01t0896800-01	1331469	1325357	4530.OS03T0296400-01	4530.OS01T0896800-01	0	0	0.206	0	0.87	0	0	0	0.892	String
Os11t0482000-01	Os05t0513500-01	1353658	1339593	4530.OS11T0482000-01	4530.OS05T0513500-01	0.171	0	0	0	0.536	0.659	0	0.273	0.891	String
Os12t0277500-01	Os09t0474300-01	1355556	1349619	4530.OS12T0277500-01	4530.OS09T0474300-01	0	0	0	0	0.798	0.318	0	0.245	0.886	String
Os04t0535600-02	Os03t0401300-01	1336186	1332108	4530.OS04T0535600-01	4530.OS03T0401300-01	0	0	0	0	0	0	0.65	0.678	0.882	String
Os07t0616800-01	Os04t0535600-02	1345373	1336186	4530.OS07T0616800-01	4530.OS04T0535600-01	0	0	0	0	0	0	0.65	0.678	0.882	String
Os05t0543200-01	Os05t0350600-01	1339817	1338603	4530.OS05T0543200-01	4530.OS05T0350600-01	0	0	0	0	0.098	0.703	0	0.598	0.882	String
Os06t0194900-03	Os04t0535600-02	1340956	1336186	4530.OS06T0194900-03	4530.OS04T0535600-01	0	0	0	0	0	0	0.65	0.677	0.882	String
Os03t0774200-02	Os03t0772800-02	1333551	1333540	4530.OS03T0774200-01	4530.OS03T0772800-01	0	0	0	0	0.3	0.816	0	0.146	0.88	String
Os06t0592500-01	Os04t0107900-02	1342275	1334270	4530.OS06T0592500-01	4530.OS04T0107900-02	0	0	0	0	0.87	0	0	0.102	0.878	String
Os07t0224000-00	Os04t0118400-01	1343951	1334326	4530.OS07T0224000-00	4530.OS04T0118400-01	0	0	0	0	0.606	0.7	0	0.053	0.878	String
Os05t0513500-01	Os01t0896800-01	1339593	1325357	4530.OS05T0513500-01	4530.OS01T0896800-01	0.086	0	0	0	0.315	0.705	0	0.407	0.875	String
Os04t0683100-02	Os03t0118400-01	1337290	1330125	4530.OS04T0683100-01	4530.OS03T0118400-01	0	0	0	0	0.061	0.873	0	0	0.875	String
Os08t0520900-00	Os03t0118400-01	1348004	1330125	4530.OS08T0520900-00	4530.OS03T0118400-01	0	0	0	0	0.054	0.873	0	0	0.874	String
Os04t0307200-01	Os02t0602500-02	1334889	1328300	4530.OS04T0307200-01	4530.OS02T0602500-02	0	0	0	0	0.054	0.813	0	0.343	0.873	String
Os07t0627800-01	Os01t0185200-03	1345446	1321687	4530.OS07T0627800-01	4530.OS01T0185200-03	0	0	0	0	0.87	0	0	0	0.87	String
Os07t0627800-01	Os03t0296400-03	1345446	1331469	4530.OS07T0627800-01	4530.OS03T0296400-01	0	0	0	0	0.87	0	0	0	0.87	String
Os09t0460200-00	Os04t0307200-01	1349523	1334889	4530.OS09T0460200-00	4530.OS04T0307200-01	0	0	0	0	0.846	0	0	0.187	0.869	String
Os06t0651200-01	Os01t0356800-00	1342619	1322653	4530.OS06T0651200-01	4530.OS01T0356800-00	0	0	0	0	0	0	0	0.865	0.865	String
Os08t0327700-01	Os05t0542500-02	1347038	1339808	4530.OS08T0327700-01	4530.OS05T0542500-02	0	0	0	0	0.706	0	0	0.559	0.864	String
Os03t0355400-00	Os01t0322800-01	1331842	1322516	4530.OS03T0355400-00	4530.OS01T0322800-01	0	0	0.387	0.585	0.139	0.823	0	0	0.864	String
Os11t0482000-01	Os04t0118400-01	1353658	1334326	4530.OS11T0482000-01	4530.OS04T0118400-01	0.094	0	0	0	0.565	0.628	0	0.161	0.86	String
Os05t0503300-03	Os04t0653400-01	1339533	1337059	4530.OS05T0503300-02	4530.OS04T0653400-01	0.151	0.043	0.336	0	0.47	0.321	0	0.404	0.857	String
Os06t0608300-01	Os01t0896800-01	1342361	1325357	4530.OS06T0608300-01	4530.OS01T0896800-01	0.154	0	0	0	0.6	0.52	0	0.222	0.856	String
Os06t0608300-01	Os05t0367000-01	1342361	1338694	4530.OS06T0608300-01	4530.OS05T0367000-01	0	0	0	0	0.121	0.828	0	0.119	0.855	String
Os05t0367000-01	Os03t0355400-00	1338694	1331842	4530.OS05T0367000-01	4530.OS03T0355400-00	0	0	0	0	0.064	0.813	0	0.232	0.853	String
Os05t0373700-01	Os01t0896800-01	1338739	1325357	4530.OS05T0373700-01	4530.OS01T0896800-01	0	0	0	0	0.842	0.049	0	0.1	0.853	String
Os07t0214600-01	Os06t0507200-01	1343918	1341915	4530.OS07T0214600-01	4530.OS06T0507200-01	0	0	0	0	0.378	0	0	0.772	0.852	String
Os05t0568300-00	Os05t0513500-01	1340016	1339593	4530.OS05T0568300-00	4530.OS05T0513500-01	0.171	0	0	0	0.435	0.612	0	0.275	0.85	String
Os01t0748150-01	Os01t0633500-00	1324307	1323528	4530.OS01T0748150-01	4530.OS01T0633500-00	0	0	0	0	0	0	0	0.849	0.849	String
Os08t0434300-01	Os05t0186300-01	1347480	1337997	4530.OS08T0434300-01	4530.OS05T0186300-01	0.087	0	0	0	0.109	0.116	0.65	0.495	0.849	String
Os11t0594200-01	Os01t0896800-01	1354109	1325357	4530.OS11T0594200-01	4530.OS01T0896800-01	0	0	0	0	0.151	0.657	0	0.52	0.848	String
Os11t0538900-01	Os07t0529000-01	1353841	1344775	4530.OS11T0538900-01	4530.OS07T0529000-01	0.163	0	0	0	0.189	0	0	0.791	0.845	String
Os10t0488100-01	Os05t0367000-01	1351676	1338694	4530.OS10T0488100-01	4530.OS05T0367000-01	0	0	0	0	0.844	0	0	0	0.844	String
Os12t0555500-01	Os12t0555000-01	1356143	1356138	4530.OS12T0555500-01	4530.OS12T0555000-01	0	0	0	0.969	0.843	0	0	0.343	0.844	String
Os06t0671900-01	Os03t0219300-01	1342759	1330918	4530.OS06T0671900-01	4530.OS03T0219300-01	0	0	0	0.923	0.586	0.628	0	0.342	0.843	String
Os05t0413200-01	Os03t0219300-01	1338955	1330918	4530.OS05T0413200-01	4530.OS03T0219300-01	0	0	0	0.92	0.586	0.628	0	0.368	0.843	String
Os03t0219300-01	Os01t0805900-01	1330918	1324697	4530.OS03T0219300-01	4530.OS01T0805900-01	0	0	0	0.921	0.586	0.628	0	0.342	0.843	String
Os03t0780600-01	Os03t0219300-01	1333585	1330918	4530.OS03T0780600-01	4530.OS03T0219300-01	0	0	0	0.922	0.586	0.628	0	0.342	0.843	String
Os05t0350600-01	Os01t0918300-01	1338603	1325510	4530.OS05T0350600-01	4530.OS01T0918300-01	0	0	0	0	0.095	0.705	0	0.454	0.841	String
Os09g0535400	Os03t0663400-02	1350065	1332803	4530.OS09T0535400-00	4530.OS03T0663400-02	0	0	0	0	0	0	0	0.84	0.84	String
Os07t0222000-01	Os07t0213800-01	1343941	1343915	4530.OS07T0222000-01	4530.OS07T0213800-01	0	0	0	0	0	0	0	0.84	0.84	String
Os08t0535600-01	Os02t0618250-01	1348117	1328421	4530.OS08T0535600-01	4530.OS02T0618250-01	0	0	0	0	0.84	0	0	0	0.84	String
Os04t0307200-01	Os01t0322800-01	1334889	1322516	4530.OS04T0307200-01	4530.OS01T0322800-01	0	0	0	0	0.172	0.81	0	0.064	0.839	String
Os08t0559200-01	Os05t0302700-01	1348323	1338408	4530.OS08T0559200-01	4530.OS05T0302700-01	0	0	0	0	0.838	0	0	0	0.838	String
Os08t0327700-01	Os04t0589800-01	1347038	1336556	4530.OS08T0327700-01	4530.OS04T0589800-01	0	0	0	0	0.438	0	0	0.723	0.837	String
Os08t0559200-01	Os03t0772800-02	1348323	1333540	4530.OS08T0559200-01	4530.OS03T0772800-01	0	0	0	0	0.836	0	0	0	0.836	String
Os10t0488100-01	Os07t0627800-01	1351676	1345446	4530.OS10T0488100-01	4530.OS07T0627800-01	0	0	0	0	0.835	0	0	0	0.835	String
Os05t0367000-01	Os01t0322800-01	1338694	1322516	4530.OS05T0367000-01	4530.OS01T0322800-01	0	0	0	0	0.084	0.828	0	0	0.835	String
Os10t0569200-01	Os06t0608300-01	1352268	1342361	4530.OS10T0569200-01	4530.OS06T0608300-01	0	0	0	0	0.692	0.055	0	0.47	0.832	String
Os06t0608300-01	Os05t0552300-02	1342361	1339884	4530.OS06T0608300-01	4530.OS05T0552300-02	0	0	0	0	0.641	0.503	0	0.121	0.829	String
Os09t0133600-02	Os03t0118400-01	1348505	1330125	4530.OS09T0133600-01	4530.OS03T0118400-01	0	0	0	0	0	0.826	0	0	0.826	String
Os04t0432500-01	Os04t0307200-01	1335420	1334889	4530.OS04T0432500-01	4530.OS04T0307200-01	0	0	0	0	0.775	0	0	0.261	0.826	String
Os07t0124500-01	Os04t0118400-01	1343394	1334326	4530.OS07T0124500-01	4530.OS04T0118400-01	0	0	0	0	0.773	0	0	0.261	0.825	String
Os05t0552300-02	Os05t0373700-01	1339884	1338739	4530.OS05T0552300-02	4530.OS05T0373700-01	0	0	0	0	0.798	0.049	0	0.159	0.824	String
Os05t0154800-01	Os01t0322800-01	1337800	1322516	4530.OS05T0154800-01	4530.OS01T0322800-01	0	0	0	0	0.083	0.816	0	0	0.824	String
Os08t0113200-01	Os06t0608300-01	1346052	1342361	4530.OS08T0113200-01	4530.OS06T0608300-01	0	0	0	0	0.257	0.114	0	0.749	0.82	String
Os06t0219500-00	Os02t0782500-01	1341109	1329524	4530.OS06T0219500-00	4530.OS02T0782500-01	0	0	0	0	0.11	0	0	0.802	0.816	String
Os12t0138900-02	Os05t0186300-01	1354933	1337997	4530.OS12T0138900-01	4530.OS05T0186300-01	0	0	0	0	0.06	0	0.8	0.099	0.815	String
Os05t0367000-01	Os04t0307200-01	1338694	1334889	4530.OS05T0367000-01	4530.OS04T0307200-01	0	0	0	0	0.058	0.699	0	0.4	0.815	String
Os10t0569200-01	Os07t0262200-02	1352268	1344111	4530.OS10T0569200-01	4530.OS07T0262200-02	0	0	0	0	0.813	0	0	0	0.813	String
Os05t0552300-02	Os01t0565900-01	1339884	1323122	4530.OS05T0552300-02	4530.OS01T0565900-01	0	0	0	0	0.054	0.807	0	0	0.809	String
Os07t0616800-01	Os02t0117700-01	1345373	1326118	4530.OS07T0616800-01	4530.OS02T0117700-01	0	0	0	0	0.084	0	0.65	0.454	0.809	String
Os06t0324400-01	Os03t0322900-00	1341621	1331646	4530.OS06T0324400-01	4530.OS03T0322900-00	0	0	0	0	0.2	0	0	0.771	0.808	String
Os04t0623300-03	Os04t0269600-04	1336822	1334771	4530.OS04T0623300-01	4530.OS04T0269600-01	0	0	0	0	0.043	0	0.65	0.473	0.808	String
Os04t0352400-01	Os04t0107900-02	1335033	1334270	4530.OS04T0352400-01	4530.OS04T0107900-02	0	0	0	0	0.386	0.341	0	0.563	0.807	String
Os08t0520900-00	Os06t0229800-01	1348004	1341176	4530.OS08T0520900-00	4530.OS06T0229800-01	0.086	0	0.266	0	0.13	0	0	0.708	0.806	String
Os03t0266300-03	Os01t0184100-01	1331237	1321679	4530.OS03T0266300-01	4530.OS01T0184100-01	0	0	0.446	0.838	0.763	0	0	0.771	0.806	String
Os11t0151300-01	Os04t0118400-01	1352721	1334326	4530.OS11T0151300-01	4530.OS04T0118400-01	0.094	0	0	0	0.28	0.695	0	0.137	0.805	String
Os05t0542500-02	Os04t0589800-01	1339808	1336556	4530.OS05T0542500-02	4530.OS04T0589800-01	0	0	0	0	0.58	0	0	0.552	0.804	String
Os06g0622500	Os06t0604500-01	1342447	1342336	4530.OS06T0622500-00	4530.OS06T0604500-01	0	0	0	0	0.049	0.802	0	0	0.803	String
Os02t0302700-01	Os02t0302200-01	1327336	1327333	4530.OS02T0302700-01	4530.OS02T0302200-01	0	0	0.448	0.963	0	0	0.8	0	0.803	String
Os06t0219500-00	Os04t0445100-01	1341109	1335505	4530.OS06T0219500-00	4530.OS04T0445100-01	0	0	0	0	0.144	0	0	0.779	0.802	String
Os11t0538900-01	Os05t0186300-01	1353841	1337997	4530.OS11T0538900-01	4530.OS05T0186300-01	0.144	0	0	0	0.096	0	0.6	0.433	0.801	String
Os11t0151300-01	Os05t0513500-01	1352721	1339593	4530.OS11T0151300-01	4530.OS05T0513500-01	0.164	0	0	0	0.253	0.612	0	0.275	0.8	String
Os09t0370300-01	Os08t0434300-01	1349015	1347480	4530.OS09T0370300-01	4530.OS08T0434300-01	0.151	0	0	0	0.606	0.142	0	0.383	0.799	String
Os07t0530600-01	Os01t0110700-01	1344782	1321093	4530.OS07T0530600-01	4530.OS01T0110700-01	0.145	0	0	0	0.044	0	0	0.771	0.796	String
Os07t0583000-01	Os01t0565900-01	1345148	1323122	4530.OS07T0583000-01	4530.OS01T0565900-01	0	0	0	0	0.783	0.098	0	0	0.795	String
Os06t0194900-03	Os02t0117700-01	1340956	1326118	4530.OS06T0194900-03	4530.OS02T0117700-01	0	0	0	0	0.084	0	0.65	0.411	0.794	String
Os03t0401300-01	Os02t0117700-01	1332108	1326118	4530.OS03T0401300-01	4530.OS02T0117700-01	0	0	0	0	0.084	0	0.65	0.409	0.793	String
Os05t0574500-01	Os04t0337201-00	1340063	1334979	4530.OS05T0574500-01	4530.OS04T0337201-00	0	0	0	0	0.058	0.594	0	0.495	0.789	String
Os08t0559200-01	Os01t0185200-03	1348323	1321687	4530.OS08T0559200-01	4530.OS01T0185200-03	0	0	0	0	0.532	0.501	0	0.162	0.787	String
Os08t0250200-01	Os03t0774200-02	1346803	1333551	4530.OS08T0250200-01	4530.OS03T0774200-01	0	0	0	0	0.17	0	0	0.748	0.781	String
Os12t0277500-01	Os09t0482600-01	1355556	1349674	4530.OS12T0277500-01	4530.OS09T0482600-01	0	0	0	0	0.424	0.318	0	0.484	0.779	String
Os12t0236400-01	Os07t0492000-01	1355420	1344562	4530.OS12T0236400-01	4530.OS07T0492000-01	0.056	0	0	0	0.074	0.096	0.65	0.32	0.777	String
Os08t0520900-00	Os08t0473600-01	1348004	1347677	4530.OS08T0520900-00	4530.OS08T0473600-01	0.093	0	0	0	0.085	0	0.65	0.322	0.776	String
Os06t0219500-00	Os01t0135800-01	1341109	1321297	4530.OS06T0219500-00	4530.OS01T0135800-01	0	0	0	0	0	0.048	0	0.773	0.774	String
Os05t0574500-01	Os03t0296400-03	1340063	1331469	4530.OS05T0574500-01	4530.OS03T0296400-01	0	0	0	0	0.774	0	0	0	0.774	String
Os11t0151300-01	Os01t0565900-01	1352721	1323122	4530.OS11T0151300-01	4530.OS01T0565900-01	0	0	0	0	0.258	0.707	0	0	0.773	String
Os03t0322900-00	Os01t0749000-02	1331646	1324315	4530.OS03T0322900-00	4530.OS01T0749000-02	0	0	0	0	0.049	0	0	0.772	0.773	String
Os07t0124500-01	Os04t0645100-01	1343394	1337000	4530.OS07T0124500-01	4530.OS04T0645100-01	0	0	0	0	0.669	0	0	0.343	0.773	String
Os07t0214600-01	Os05t0330600-00	1343918	1338529	4530.OS07T0214600-01	4530.OS05T0330600-00	0	0	0	0	0	0	0	0.772	0.772	String
Os07t0214600-01	Os05t0331800-01	1343918	1338534	4530.OS07T0214600-01	4530.OS05T0331800-01	0	0	0	0	0	0	0	0.772	0.772	String
Os05t0477900-01	Os03t0663400-02	1339357	1332803	4530.OS05T0477900-01	4530.OS03T0663400-02	0	0	0	0	0.049	0	0	0.771	0.772	String
Os09g0535400	Os05t0477900-01	1350065	1339357	4530.OS09T0535400-00	4530.OS05T0477900-01	0	0	0	0	0	0	0	0.772	0.772	String
Os07t0220000-01	Os07t0214600-01	1343936	1343918	4530.OS07T0220000-01	4530.OS07T0214600-01	0	0	0	0	0	0	0	0.772	0.772	String
Os06t0324400-01	Os02t0250600-01	1341621	1327088	4530.OS06T0324400-01	4530.OS02T0250600-01	0	0	0	0	0.195	0	0	0.727	0.77	String
Os07t0216600-01	Os05t0477900-01	1343924	1339357	4530.OS07T0216600-01	4530.OS05T0477900-01	0	0	0	0	0	0	0	0.77	0.77	String
Os08t0327700-01	Os07t0214100-01	1347038	1343916	4530.OS08T0327700-01	4530.OS07T0214100-01	0	0	0	0	0	0	0	0.77	0.77	String
Os05t0377000-01	Os02t0312700-02	1338758	1327376	4530.OS05T0377000-01	4530.OS02T0312700-01	0	0	0	0	0.763	0	0	0.067	0.769	String
Os08t0535600-01	Os01t0762400-00	1348117	1324412	4530.OS08T0535600-01	4530.OS01T0762400-00	0	0	0	0	0.111	0.048	0	0.749	0.769	String
Os06t0324400-01	Os03t0168100-01	1341621	1330526	4530.OS06T0324400-01	4530.OS03T0168100-01	0	0	0	0	0.769	0	0	0	0.769	String
Os08t0128500-00	Os04t0118400-01	1346167	1334326	4530.OS08T0128500-00	4530.OS04T0118400-01	0	0	0	0	0.257	0.699	0	0.049	0.768	String
Os08t0520900-00	Os06t0194900-03	1348004	1340956	4530.OS08T0520900-00	4530.OS06T0194900-03	0	0	0	0	0.171	0.155	0	0.695	0.767	String
Os11t0482000-01	Os05t0568300-00	1353658	1340016	4530.OS11T0482000-01	4530.OS05T0568300-00	0.135	0	0	0	0.5	0.438	0	0.154	0.766	String
Os05t0574500-01	Os01t0896800-01	1340063	1325357	4530.OS05T0574500-01	4530.OS01T0896800-01	0	0	0	0	0.764	0	0	0.047	0.765	String
Os11t0454000-01	Os05t0542500-02	1353572	1339808	4530.OS11T0454000-01	4530.OS05T0542500-02	0	0	0	0	0.265	0	0	0.694	0.765	String
Os08t0296900-03	Os04t0107900-02	1346951	1334270	4530.OS08T0296900-01	4530.OS04T0107900-02	0	0	0	0	0.13	0.61	0	0.355	0.762	String
Os09t0474300-01	Os08t0296900-03	1349619	1346951	4530.OS09T0474300-01	4530.OS08T0296900-01	0	0	0	0	0.13	0.61	0	0.355	0.762	String
Os03t0322900-00	Os01t0705200-01	1331646	1323993	4530.OS03T0322900-00	4530.OS01T0705200-01	0	0	0	0	0.551	0	0	0.492	0.762	String
Os09t0482600-01	Os08t0296900-03	1349674	1346951	4530.OS09T0482600-01	4530.OS08T0296900-01	0	0	0	0	0.13	0.61	0	0.355	0.762	String
Os09t0505700-02	Os04t0459500-02	1349839	1335626	4530.OS09T0505700-02	4530.OS04T0459500-02	0.167	0	0	0	0.05	0	0	0.719	0.759	String
Os04t0610600-01	Os03t0168100-01	1336712	1330526	4530.OS04T0610600-01	4530.OS03T0168100-01	0	0	0	0	0.468	0	0	0.566	0.759	String
Os04t0445100-01	Os04t0107900-02	1335505	1334270	4530.OS04T0445100-01	4530.OS04T0107900-02	0.048	0	0	0	0.353	0	0	0.639	0.758	String
Os04t0610600-01	Os04t0386700-01	1336712	1335159	4530.OS04T0610600-01	4530.OS04T0386700-01	0	0	0	0	0.1	0	0	0.743	0.758	String
Os01t0896800-01	Os01t0185200-03	1325357	1321687	4530.OS01T0896800-01	4530.OS01T0185200-03	0	0	0	0	0.297	0.585	0	0.237	0.757	String
Os08t0434300-01	Os01t0300200-02	1347480	1322414	4530.OS08T0434300-01	4530.OS01T0300200-01	0.101	0	0	0	0.17	0.072	0.65	0.155	0.757	String
Os11t0454000-01	Os01t0705200-01	1353572	1323993	4530.OS11T0454000-01	4530.OS01T0705200-01	0	0	0	0	0.3	0	0	0.665	0.756	String
Os09t0482600-01	Os06t0592500-01	1349674	1342275	4530.OS09T0482600-01	4530.OS06T0592500-01	0	0	0	0	0.74	0	0	0.102	0.756	String
Os09t0474300-01	Os06t0592500-01	1349619	1342275	4530.OS09T0474300-01	4530.OS06T0592500-01	0	0	0	0	0.74	0	0	0.102	0.756	String
Os05t0503300-03	Os05t0387200-01	1339533	1338801	4530.OS05T0503300-02	4530.OS05T0387200-01	0	0	0	0	0	0	0	0.753	0.753	String
Os05t0543200-01	Os01t0918300-01	1339817	1325510	4530.OS05T0543200-01	4530.OS01T0918300-01	0	0	0	0	0.06	0.445	0	0.566	0.753	String
Os07t0607400-01	Os04t0613200-01	1345316	1336736	4530.OS07T0607400-01	4530.OS04T0613200-01	0	0	0	0	0.055	0	0	0.747	0.75	String
Os08t0434300-01	Os01t0110700-01	1347480	1321093	4530.OS08T0434300-01	4530.OS01T0110700-01	0	0	0	0	0	0	0.65	0.311	0.748	String
Os08t0128500-00	Os01t0565900-01	1346167	1323122	4530.OS08T0128500-00	4530.OS01T0565900-01	0	0	0	0	0.174	0.707	0	0	0.747	String
Os07t0224000-00	Os01t0565900-01	1343951	1323122	4530.OS07T0224000-00	4530.OS01T0565900-01	0	0	0	0	0.169	0.707	0	0	0.746	String
Os05t0367000-01	Os05t0154800-01	1338694	1337800	4530.OS05T0367000-01	4530.OS05T0154800-01	0	0	0	0	0.173	0.706	0	0	0.746	String
Os08t0559200-01	Os01t0565900-01	1348323	1323122	4530.OS08T0559200-01	4530.OS01T0565900-01	0	0	0	0	0.167	0.707	0	0	0.745	String
Os05t0542500-02	Os02t0669100-01	1339808	1328739	4530.OS05T0542500-02	4530.OS02T0669100-01	0	0	0	0	0	0	0	0.745	0.745	String
Os09g0247700	Os06t0608300-01	1348551	1342361	4530.OS09T0247700-01	4530.OS06T0608300-01	0	0	0	0	0.049	0.743	0	0	0.745	String
Os09t0127700-01	Os03t0168100-01	1348480	1330526	4530.OS09T0127700-01	4530.OS03T0168100-01	0	0	0	0	0.745	0	0	0	0.745	String
Os04t0465600-01	Os03t0129900-01	1335679	1330217	4530.OS04T0465600-01	4530.OS03T0129900-01	0	0	0	0	0	0	0	0.743	0.743	String
Os09t0570850-00	Os01t0771100-01	1350350	1324478	4530.OS09T0570850-00	4530.OS01T0771100-01	0	0	0	0	0	0	0	0.743	0.743	String
Os08t0113200-01	Os03t0355400-00	1346052	1331842	4530.OS08T0113200-01	4530.OS03T0355400-00	0	0	0	0	0.058	0.338	0	0.619	0.741	String
Os02t0644000-02	Os01t0907600-00	1328581	1325429	4530.OS02T0644000-02	4530.OS01T0907600-00	0	0	0	0	0.058	0	0	0.737	0.741	String
Os04t0459500-02	Os01t0866400-01	1335626	1325120	4530.OS04T0459500-02	4530.OS01T0866400-01	0.135	0	0	0	0.573	0	0	0.352	0.74	String
Os11t0151300-01	Os05t0568300-00	1352721	1340016	4530.OS11T0151300-01	4530.OS05T0568300-00	0.135	0	0	0	0.442	0.438	0	0.154	0.739	String
Os10t0406600-01	Os05t0377000-01	1351227	1338758	4530.OS10T0406600-01	4530.OS05T0377000-01	0	0	0	0	0.058	0.632	0	0.309	0.739	String
Os11t0538900-01	Os01t0110700-01	1353841	1321093	4530.OS11T0538900-01	4530.OS01T0110700-01	0	0	0	0	0.059	0	0.6	0.351	0.734	String
Os07t0607400-01	Os05t0543200-01	1345316	1339817	4530.OS07T0607400-01	4530.OS05T0543200-01	0	0	0	0	0	0	0	0.734	0.734	String
Os10t0488100-01	Os03t0219300-01	1351676	1330918	4530.OS10T0488100-01	4530.OS03T0219300-01	0	0	0	0	0.043	0.605	0	0.346	0.731	String
Os10t0488100-01	Os07t0574800-02	1351676	1345088	4530.OS10T0488100-01	4530.OS07T0574800-02	0	0	0	0	0.043	0.605	0	0.346	0.731	String
Os04t0352400-01	Os04t0307200-01	1335033	1334889	4530.OS04T0352400-01	4530.OS04T0307200-01	0	0	0	0	0.047	0.527	0	0.451	0.73	String
Os04t0307200-01	Os01t0844300-01	1334889	1324966	4530.OS04T0307200-01	4530.OS01T0844300-01	0	0	0	0	0.047	0.527	0	0.451	0.73	String
Os11t0454000-01	Os03t0168100-01	1353572	1330526	4530.OS11T0454000-01	4530.OS03T0168100-01	0	0	0	0	0.357	0	0	0.597	0.729	String
Os11t0482000-01	Os02t0101100-01	1353658	1325988	4530.OS11T0482000-01	4530.OS02T0101100-01	0	0	0	0	0.253	0.596	0	0.174	0.728	String
Os02t0715400-00	Os01t0974000-02	1329038	1325939	4530.OS02T0715400-00	4530.OS01T0974000-01	0	0	0	0	0	0	0	0.725	0.725	String
Os05t0517200-01	Os02t0117700-01	1339623	1326118	4530.OS05T0517200-01	4530.OS02T0117700-01	0	0	0	0	0.129	0	0.65	0.17	0.724	String
Os07t0246200-02	Os05t0156300-03	1344051	1337815	4530.OS07T0246200-03	4530.OS05T0156300-01	0	0	0	0	0.328	0.155	0	0.55	0.722	String
Os08t0434300-01	Os03t0774200-02	1347480	1333551	4530.OS08T0434300-01	4530.OS03T0774200-01	0	0	0	0	0.649	0	0	0.234	0.719	String
Os01t0896800-01	Os01t0565900-01	1325357	1323122	4530.OS01T0896800-01	4530.OS01T0565900-01	0	0	0	0	0.156	0.681	0	0	0.719	String
Os08t0520900-00	Os02t0117700-01	1348004	1326118	4530.OS08T0520900-00	4530.OS02T0117700-01	0	0	0	0	0.164	0	0	0.675	0.717	String
Os08t0318500-01	Os04t0685600-01	1346999	1337312	4530.OS08T0318500-01	4530.OS04T0685600-01	0	0	0	0	0.056	0.312	0	0.597	0.715	String
Os02t0302700-01	Os01t0323600-01	1327336	1322521	4530.OS02T0302700-01	4530.OS01T0323600-01	0.081	0	0	0	0.123	0	0.65	0.098	0.711	String
Os02t0302200-01	Os01t0323600-01	1327333	1322521	4530.OS02T0302200-01	4530.OS01T0323600-01	0.081	0	0	0	0.123	0	0.65	0.098	0.711	String
Os09t0505700-02	Os03t0129300-02	1349839	1330213	4530.OS09T0505700-02	4530.OS03T0129300-01	0.167	0	0	0	0.05	0	0	0.665	0.711	String
Os09t0373000-01	Os07t0553700-01	1349029	1344927	4530.OS09T0373000-01	4530.OS07T0553700-01	0	0	0	0.845	0.546	0.32	0	0.598	0.707	String
Os04t0107900-02	Os02t0612000-01	1334270	1328371	4530.OS04T0107900-02	4530.OS02T0612000-01	0	0	0	0	0.253	0	0	0.623	0.706	String
Os07t0262200-02	Os05t0552300-02	1344111	1339884	4530.OS07T0262200-02	4530.OS05T0552300-02	0	0	0	0	0.705	0	0	0	0.705	String
Os06t0324400-01	Os04t0610600-01	1341621	1336712	4530.OS06T0324400-01	4530.OS04T0610600-01	0	0	0	0	0.704	0	0	0	0.704	String
Os05t0574500-01	Os05t0552300-02	1340063	1339884	4530.OS05T0574500-01	4530.OS05T0552300-02	0	0	0	0	0.658	0	0	0.169	0.703	String
Os11t0530600-01	Os06t0289900-01	1353813	1341462	4530.OS11T0530600-01	4530.OS06T0289900-01	0	0	0	0	0.702	0	0	0	0.702	String
Os05t0373700-01	Os03t0223400-01	1338739	1330946	4530.OS05T0373700-01	4530.OS03T0223400-01	0	0	0	0	0.054	0	0	0.698	0.702	String
Os12t0277500-01	Os03t0331600-01	1355556	1331693	4530.OS12T0277500-01	4530.OS03T0331600-01	0	0	0	0	0.702	0	0	0	0.702	String
Os04t0118400-01	Os01t0322800-01	1334326	1322516	4530.OS04T0118400-01	4530.OS01T0322800-01	0	0	0	0	0.244	0.62	0	0	0.7	String
Os05t0187800-01	Os04t0307200-01	1338003	1334889	4530.OS05T0187800-01	4530.OS04T0307200-01	0	0	0	0	0.126	0	0	0.67	0.699	String
Os10t0488100-01	Os08t0535600-01	1351676	1348117	4530.OS10T0488100-01	4530.OS08T0535600-01	0	0	0	0	0.617	0	0	0.245	0.698	String
Os04t0546500-02	Os04t0510900-01	1336254	1336010	4530.OS04T0546500-01	4530.OS04T0510900-01	0	0	0	0	0.058	0	0	0.693	0.698	String
Os06g0344900	Os01t0654400-01	1341700	1323656	4530.OS06T0344900-00	4530.OS01T0654400-01	0	0	0	0	0	0	0	0.697	0.697	String
Os06t0604500-01	Os05t0302700-01	1342336	1338408	4530.OS06T0604500-01	4530.OS05T0302700-01	0	0	0	0.642	0.06	0.635	0	0.457	0.697	String
Os06t0604500-01	Os02t0718900-02	1342336	1329054	4530.OS06T0604500-01	4530.OS02T0718900-01	0	0	0	0.642	0.06	0.635	0	0.457	0.697	String
Os05t0154800-01	Os04t0307200-01	1337800	1334889	4530.OS05T0154800-01	4530.OS04T0307200-01	0	0	0	0	0.085	0.668	0	0.085	0.697	String
Os04t0610600-01	Os02t0669100-01	1336712	1328739	4530.OS04T0610600-01	4530.OS02T0669100-01	0	0	0	0	0	0	0	0.696	0.696	String
Os03t0358100-01	Os03t0283100-02	1331864	1331366	4530.OS03T0358100-01	4530.OS03T0283100-01	0	0	0	0	0	0.134	0.65	0.079	0.696	String
Os03t0168100-01	Os02t0669100-01	1330526	1328739	4530.OS03T0168100-01	4530.OS02T0669100-01	0	0	0	0	0	0	0	0.696	0.696	String
Os11t0592200-01	Os04t0465600-01	1354091	1335679	4530.OS11T0592200-01	4530.OS04T0465600-01	0	0	0	0	0	0	0	0.694	0.694	String
Os04t0589800-01	Os01t0705200-01	1336556	1323993	4530.OS04T0589800-01	4530.OS01T0705200-01	0	0	0	0	0.672	0	0	0.102	0.693	String
Os07t0124500-01	Os01t0661500-01	1343394	1323701	4530.OS07T0124500-01	4530.OS01T0661500-01	0	0	0	0	0.124	0.567	0	0.257	0.693	String
Os12t0617900-01	Os05t0143500-01	1356531	1337707	4530.OS12T0617900-02	4530.OS05T0143500-02	0	0	0	0	0.044	0.575	0	0.303	0.692	String
Os04t0307200-01	Os01t0896800-01	1334889	1325357	4530.OS04T0307200-01	4530.OS01T0896800-01	0	0	0	0	0.099	0	0	0.673	0.692	String
Os12t0154400-00	Os04t0307200-01	1355028	1334889	4530.OS12T0154400-00	4530.OS04T0307200-01	0	0	0	0	0.083	0	0	0.676	0.69	String
Os04t0107900-02	Os02t0758000-01	1334270	1329350	4530.OS04T0107900-02	4530.OS02T0758000-01	0.048	0	0	0	0.272	0	0	0.587	0.688	String
Os08t0318500-01	Os02t0100700-01	1346999	1325985	4530.OS08T0318500-01	4530.OS02T0100700-01	0	0	0	0	0	0	0	0.687	0.687	String
Os06t0608300-01	Os05t0513500-01	1342361	1339593	4530.OS06T0608300-01	4530.OS05T0513500-01	0.151	0	0	0	0.175	0.514	0	0.188	0.686	String
Os05t0513500-01	Os04t0118400-01	1339593	1334326	4530.OS05T0513500-01	4530.OS04T0118400-01	0.151	0	0	0	0.175	0.514	0	0.188	0.686	String
Os05t0543200-01	Os05t0241000-01	1339817	1338226	4530.OS05T0543200-01	4530.OS05T0241000-01	0	0	0	0	0	0.216	0	0.616	0.686	String
Os09t0370300-01	Os03t0772800-02	1349015	1333540	4530.OS09T0370300-01	4530.OS03T0772800-01	0	0	0	0	0.252	0	0	0.597	0.685	String
Os09t0505700-02	Os01t0866400-01	1349839	1325120	4530.OS09T0505700-02	4530.OS01T0866400-01	0.177	0	0	0	0.054	0	0	0.629	0.685	String
Os05t0552300-02	Os05t0302700-01	1339884	1338408	4530.OS05T0552300-02	4530.OS05T0302700-01	0	0	0	0	0.675	0	0	0.066	0.684	String
Os11t0588300-02	Os03t0358100-01	1354072	1331864	4530.OS11T0588300-01	4530.OS03T0358100-01	0	0	0	0	0.058	0	0.65	0.118	0.683	String
Os05t0412800-01	Os03t0358100-01	1338952	1331864	4530.OS05T0412800-01	4530.OS03T0358100-01	0	0	0	0	0	0.134	0.65	0	0.683	String
Os06t0593100-01	Os04t0307200-01	1342278	1334889	4530.OS06T0593100-01	4530.OS04T0307200-01	0	0	0	0	0.68	0	0	0	0.68	String
Os05t0552300-02	Os01t0185200-03	1339884	1321687	4530.OS05T0552300-02	4530.OS01T0185200-03	0	0	0	0	0.259	0.585	0	0	0.679	String
Os07t0693400-00	Os04t0337201-00	1345923	1334979	4530.OS07T0693400-00	4530.OS04T0337201-00	0	0	0	0	0.085	0.262	0	0.562	0.678	String
Os11t0244200-01	Os05t0569500-01	1353229	1340026	4530.OS11T0244200-01	4530.OS05T0569500-01	0	0	0	0	0	0	0	0.677	0.677	String
Os05t0186300-01	Os02t0510200-01	1337997	1327731	4530.OS05T0186300-01	4530.OS02T0510200-01	0.063	0	0	0	0.084	0	0.6	0.172	0.677	String
Os12t0277500-01	Os04t0107900-02	1355556	1334270	4530.OS12T0277500-01	4530.OS04T0107900-02	0	0	0	0	0.424	0.318	0	0.245	0.677	String
Os07t0616800-01	Os05t0517200-01	1345373	1339623	4530.OS07T0616800-01	4530.OS05T0517200-01	0.045	0	0	0	0.069	0.049	0.65	0.072	0.675	String
Os12t0575200-02	Os01t0762400-00	1356280	1324412	4530.OS12T0575200-02	4530.OS01T0762400-00	0	0	0	0	0	0	0	0.675	0.675	String
Os06t0716700-02	Os04t0307200-01	1343100	1334889	4530.OS06T0716700-02	4530.OS04T0307200-01	0	0	0	0	0.611	0.05	0	0.192	0.675	String
Os05t0517200-01	Os03t0401300-01	1339623	1332108	4530.OS05T0517200-01	4530.OS03T0401300-01	0.045	0	0	0	0.069	0.049	0.65	0.072	0.675	String
Os06t0194900-03	Os05t0517200-01	1340956	1339623	4530.OS06T0194900-03	4530.OS05T0517200-01	0.045	0	0	0	0.069	0.049	0.65	0.072	0.675	String
Os11t0482000-01	Os01t0565900-01	1353658	1323122	4530.OS11T0482000-01	4530.OS01T0565900-01	0	0	0	0	0.083	0.659	0	0	0.673	String
Os08t0520900-00	Os02t0135900-02	1348004	1326281	4530.OS08T0520900-00	4530.OS02T0135900-01	0	0	0	0	0.059	0	0	0.667	0.673	String
Os06t0149400-01	Os05t0552300-02	1340621	1339884	4530.OS06T0149400-01	4530.OS05T0552300-02	0	0	0	0	0.671	0	0	0	0.671	String
Os04t0445100-01	Os01t0303300-01	1335505	1322433	4530.OS04T0445100-01	4530.OS01T0303300-01	0	0	0	0	0	0	0	0.671	0.671	String
Os07t0214600-01	Os07t0206500-00	1343918	1343867	4530.OS07T0214600-01	4530.OS07T0206500-00	0	0	0	0	0.102	0	0	0.649	0.671	String
Os04t0510900-01	Os03t0663800-01	1336010	1332808	4530.OS04T0510900-01	4530.OS03T0663800-01	0	0	0	0	0.638	0	0	0.123	0.669	String
Os05t0569500-01	Os01t0749000-02	1340026	1324315	4530.OS05T0569500-01	4530.OS01T0749000-02	0	0	0.447	0.865	0.095	0.629	0	0	0.669	String
Os11t0242800-01	Os04t0459500-02	1353222	1335626	4530.OS11T0242800-01	4530.OS04T0459500-02	0	0	0	0	0.658	0	0	0.071	0.669	String
Os04t0589800-01	Os03t0168100-01	1336556	1330526	4530.OS04T0589800-01	4530.OS03T0168100-01	0	0	0	0	0.645	0	0	0.102	0.668	String
Os08t0250200-01	Os03g0590700	1346803	1332459	4530.OS08T0250200-01	4530.OS03T0590700-01	0	0	0	0	0.055	0	0	0.663	0.667	String
Os09t0127700-01	Os04t0610600-01	1348480	1336712	4530.OS09T0127700-01	4530.OS04T0610600-01	0	0	0	0	0.667	0	0	0	0.667	String
Os05t0302700-01	Os01t0896800-01	1338408	1325357	4530.OS05T0302700-01	4530.OS01T0896800-01	0	0	0	0	0.626	0.144	0	0	0.666	String
Os12t0575200-02	Os08t0535600-01	1356280	1348117	4530.OS12T0575200-02	4530.OS08T0535600-01	0	0	0	0	0.166	0	0	0.614	0.664	String
Os01t0896800-01	Os01t0805900-01	1325357	1324697	4530.OS01T0896800-01	4530.OS01T0805900-01	0	0	0	0	0	0.049	0	0.662	0.664	String
Os08t0434300-01	Os01t0866400-01	1347480	1325120	4530.OS08T0434300-01	4530.OS01T0866400-01	0	0	0	0	0.115	0.099	0	0.613	0.664	String
Os05t0154800-01	Os03t0355400-00	1337800	1331842	4530.OS05T0154800-01	4530.OS03T0355400-00	0	0	0	0	0.06	0.616	0	0.145	0.664	String
Os03t0296400-03	Os03t0262100-01	1331469	1331198	4530.OS03T0296400-01	4530.OS03T0262100-01	0	0	0	0	0	0	0	0.663	0.663	String
Os03t0747400-00	Os01t0705200-01	1333349	1323993	4530.OS03T0747400-00	4530.OS01T0705200-01	0	0	0	0	0	0	0	0.662	0.662	String
Os07t0246200-02	Os05t0187800-01	1344051	1338003	4530.OS07T0246200-03	4530.OS05T0187800-01	0	0	0	0	0.046	0	0	0.66	0.662	String
Os11t0151300-01	Os05t0373700-01	1352721	1338739	4530.OS11T0151300-01	4530.OS05T0373700-01	0	0	0	0	0.661	0	0	0	0.661	String
Os12t0617900-01	Os05t0592500-01	1356531	1340209	4530.OS12T0617900-02	4530.OS05T0592500-01	0	0	0	0	0.163	0.596	0	0.08	0.661	String
Os04t0610600-01	Os03t0322900-00	1336712	1331646	4530.OS04T0610600-01	4530.OS03T0322900-00	0	0	0	0	0.23	0	0	0.576	0.659	String
Os05t0576700-01	Os03t0699000-01	1340078	1333014	4530.OS05T0576700-01	4530.OS03T0699000-01	0	0	0	0	0.123	0	0	0.627	0.658	String
Os08t0327700-01	Os03t0168100-01	1347038	1330526	4530.OS08T0327700-01	4530.OS03T0168100-01	0	0	0	0	0.404	0	0	0.448	0.656	String
Os08t0434300-01	Os03t0129300-02	1347480	1330213	4530.OS08T0434300-01	4530.OS03T0129300-01	0.086	0	0	0	0.15	0.049	0	0.589	0.655	String
Os06t0593100-01	Os02g0154600	1342278	1326414	4530.OS06T0593100-01	4530.OS02T0154600-02	0	0	0	0	0	0	0	0.655	0.655	String
Os05t0349800-01	Os03t0168100-01	1338600	1330526	4530.OS05T0349800-01	4530.OS03T0168100-01	0	0	0	0	0.141	0	0	0.615	0.655	String
Os08t0250200-01	Os02t0704900-02	1346803	1328959	4530.OS08T0250200-01	4530.OS02T0704900-02	0	0	0	0	0.054	0	0.65	0	0.654	String
Os04t0610600-01	Os01t0276300-01	1336712	1322295	4530.OS04T0610600-01	4530.OS01T0276300-01	0	0	0	0	0.215	0	0	0.576	0.653	String
Os08t0434300-01	Os07t0529000-01	1347480	1344775	4530.OS08T0434300-01	4530.OS07T0529000-01	0.119	0	0	0	0.043	0	0	0.622	0.653	String
Os11t0244200-01	Os06t0219500-00	1353229	1341109	4530.OS11T0244200-01	4530.OS06T0219500-00	0	0	0	0	0.078	0	0	0.64	0.653	String
Os04t0535600-02	Os03t0703000-03	1336186	1333051	4530.OS04T0535600-01	4530.OS03T0703000-01	0	0	0	0	0.044	0	0.65	0.048	0.653	String
Os07t0224000-00	Os03t0296400-03	1343951	1331469	4530.OS07T0224000-00	4530.OS03T0296400-01	0	0	0	0	0.653	0	0	0	0.653	String
Os08t0296900-03	Os06t0716700-02	1346951	1343100	4530.OS08T0296900-01	4530.OS06T0716700-02	0	0	0	0	0.105	0.357	0	0.446	0.653	String
Os06t0625400-02	Os05t0151400-03	1342462	1337781	4530.OS06T0625400-01	4530.OS05T0151400-01	0	0	0	0	0.126	0	0	0.619	0.653	String
Os12t0555000-01	Os03t0734200-01	1356138	1333257	4530.OS12T0555000-01	4530.OS03T0734200-01	0	0	0	0	0.652	0	0	0	0.652	String
Os04t0535600-02	Os04t0474800-03	1336186	1335735	4530.OS04T0535600-01	4530.OS04T0474800-02	0	0	0	0	0	0	0.65	0.048	0.652	String
Os12t0555500-01	Os03t0734200-01	1356143	1333257	4530.OS12T0555500-01	4530.OS03T0734200-01	0	0	0	0	0.652	0	0	0	0.652	String
Os09t0511600-04	Os04t0535600-02	1349885	1336186	4530.OS09T0511600-01	4530.OS04T0535600-01	0	0	0	0	0	0	0.65	0.048	0.652	String
Os03g0590700	Os03t0129900-01	1332459	1330217	4530.OS03T0590700-01	4530.OS03T0129900-01	0	0	0	0	0.651	0	0	0	0.651	String
Os04t0118400-01	Os02t0602500-02	1334326	1328300	4530.OS04T0118400-01	4530.OS02T0602500-02	0	0	0	0	0.054	0.602	0	0.146	0.65	String
Os03t0751600-02	Os02t0513100-01	1333390	1327746	4530.OS03T0751600-01	4530.OS02T0513100-01	0	0	0	0	0	0	0	0.65	0.65	String
Os03t0129300-02	Os01t0600900-02	1330213	1323310	4530.OS03T0129300-01	4530.OS01T0600900-02	0	0	0	0	0.369	0	0	0.466	0.649	String
Os08t0128500-00	Os05t0373700-01	1346167	1338739	4530.OS08T0128500-00	4530.OS05T0373700-01	0	0	0	0	0.648	0	0	0	0.648	String
Os11t0131900-01	Os10t0407000-01	1352581	1351231	4530.OS11T0131900-01	4530.OS10T0407000-01	0	0	0.224	0	0	0	0	0.565	0.648	String
Os08t0327700-01	Os07t0214300-01	1347038	1343917	4530.OS08T0327700-01	4530.OS07T0214300-01	0	0	0	0	0	0	0	0.648	0.648	String
Os09t0482600-01	Os03t0266300-03	1349674	1331237	4530.OS09T0482600-01	4530.OS03T0266300-01	0.048	0	0	0	0.165	0	0	0.59	0.646	String
Os11t0538900-01	Os04t0459500-02	1353841	1335626	4530.OS11T0538900-01	4530.OS04T0459500-02	0.067	0	0	0	0.056	0	0	0.631	0.646	String
Os11t0131900-01	Os07t0607400-01	1352581	1345316	4530.OS11T0131900-01	4530.OS07T0607400-01	0	0	0.216	0	0	0	0	0.568	0.646	String
Os08t0478100-01	Os01t0558300-01	1347708	1323088	4530.OS08T0478100-01	4530.OS01T0558300-01	0	0	0	0	0	0.13	0	0.61	0.646	String
Os03t0296400-03	Os02t0618250-01	1331469	1328421	4530.OS03T0296400-01	4530.OS02T0618250-01	0.187	0	0	0	0.106	0	0	0.55	0.644	String
Os08t0113200-01	Os04t0307200-01	1346052	1334889	4530.OS08T0113200-01	4530.OS04T0307200-01	0	0	0	0	0.15	0	0	0.598	0.643	String
Os04t0463500-01	Os02t0302700-01	1335660	1327336	4530.OS04T0463500-01	4530.OS02T0302700-01	0.116	0	0	0	0	0	0.6	0.071	0.642	String
Os04t0463500-01	Os02t0302200-01	1335660	1327333	4530.OS04T0463500-01	4530.OS02T0302200-01	0.116	0	0	0	0	0	0.6	0.071	0.642	String
Os01t0866400-01	Os01t0110700-01	1325120	1321093	4530.OS01T0866400-01	4530.OS01T0110700-01	0	0	0	0	0.043	0	0	0.642	0.642	String
Os06t0592500-01	Os05t0517200-01	1342275	1339623	4530.OS06T0592500-01	4530.OS05T0517200-01	0	0	0	0	0.109	0.438	0	0.344	0.642	String
Os04t0459500-02	Os02t0553200-01	1335626	1327973	4530.OS04T0459500-02	4530.OS02T0553200-01	0.063	0	0	0	0.592	0.056	0	0.121	0.64	String
Os06t0593100-01	Os01t0565900-01	1342278	1323122	4530.OS06T0593100-01	4530.OS01T0565900-01	0	0	0	0	0.616	0.099	0	0	0.639	String
Os06t0592500-01	Os06t0253100-01	1342275	1341305	4530.OS06T0592500-01	4530.OS06T0253100-01	0	0	0	0	0.202	0	0	0.565	0.638	String
Os12t0485800-01	Os03t0219300-01	1355872	1330918	4530.OS12T0485800-01	4530.OS03T0219300-01	0	0	0	0	0.058	0.607	0	0.102	0.638	String
Os12t0485800-01	Os07t0574800-02	1355872	1345088	4530.OS12T0485800-01	4530.OS07T0574800-02	0	0	0	0	0.058	0.607	0	0.102	0.638	String
Os11t0538900-01	Os03t0774200-02	1353841	1333551	4530.OS11T0538900-01	4530.OS03T0774200-01	0.182	0	0	0	0.218	0	0	0.479	0.638	String
Os10t0488100-01	Os02t0618250-01	1351676	1328421	4530.OS10T0488100-01	4530.OS02T0618250-01	0	0	0	0	0.638	0	0	0	0.638	String
Os08t0327700-01	Os05t0349800-01	1347038	1338600	4530.OS08T0327700-01	4530.OS05T0349800-01	0	0	0	0	0.197	0	0	0.568	0.638	String
Os04t0386700-01	Os03t0322900-00	1335159	1331646	4530.OS04T0386700-01	4530.OS03T0322900-00	0	0	0	0	0.058	0	0	0.631	0.637	String
Os06t0324400-01	Os05t0569500-01	1341621	1340026	4530.OS06T0324400-01	4530.OS05T0569500-01	0	0	0	0	0.637	0	0	0	0.637	String
Os04t0386700-01	Os01t0276300-01	1335159	1322295	4530.OS04T0386700-01	4530.OS01T0276300-01	0	0	0	0	0.058	0	0	0.631	0.637	String
Os10t0569200-01	Os07t0627800-01	1352268	1345446	4530.OS10T0569200-01	4530.OS07T0627800-01	0	0	0	0	0.636	0	0	0	0.636	String
Os12t0269200-01	Os07t0214600-01	1355528	1343918	4530.OS12T0269200-01	4530.OS07T0214600-01	0	0	0	0	0.194	0	0	0.566	0.635	String
Os12t0138900-02	Os02t0783700-01	1354933	1329535	4530.OS12T0138900-01	4530.OS02T0783700-01	0	0	0	0	0.127	0	0	0.598	0.634	String
Os10t0542100-01	Os01t0705200-01	1352047	1323993	4530.OS10T0542100-01	4530.OS01T0705200-01	0	0	0	0	0.129	0	0	0.597	0.634	String
Os12t0617900-01	Os12t0137500-01	1356531	1354921	4530.OS12T0617900-02	4530.OS12T0137500-01	0	0	0	0	0.044	0.438	0	0.375	0.634	String
Os06t0229800-01	Os02t0135900-02	1341176	1326281	4530.OS06T0229800-01	4530.OS02T0135900-01	0	0	0	0	0	0.125	0	0.598	0.633	String
Os11t0594200-01	Os02t0203700-02	1354109	1326816	4530.OS11T0594200-01	4530.OS02T0203700-01	0	0	0	0	0.632	0	0	0	0.632	String
Os10t0488100-01	Os08t0559200-01	1351676	1348323	4530.OS10T0488100-01	4530.OS08T0559200-01	0	0	0	0	0.632	0	0	0	0.632	String
Os11t0538900-01	Os09t0505700-02	1353841	1349839	4530.OS11T0538900-01	4530.OS09T0505700-02	0.048	0	0	0	0.058	0	0	0.621	0.631	String
Os12t0292400-01	Os02t0553200-01	1355621	1327973	4530.OS12T0292400-01	4530.OS02T0553200-01	0	0	0	0	0.63	0	0	0	0.63	String
Os02t0612000-01	Os01t0762400-00	1328371	1324412	4530.OS02T0612000-01	4530.OS01T0762400-00	0	0	0	0	0.174	0.049	0	0.566	0.629	String
Os03t0214600-02	Os01t0661500-01	1330887	1323701	4530.OS03T0214600-01	4530.OS01T0661500-01	0	0	0	0	0.202	0.475	0	0.187	0.629	String
Os08t0250200-01	Os02t0312700-02	1346803	1327376	4530.OS08T0250200-01	4530.OS02T0312700-01	0	0	0	0	0.044	0	0	0.627	0.628	String
Os09t0127700-01	Os06t0324400-01	1348480	1341621	4530.OS09T0127700-01	4530.OS06T0324400-01	0	0	0	0	0.626	0	0	0	0.626	String
Os02t0718900-02	Os01t0896800-01	1329054	1325357	4530.OS02T0718900-01	4530.OS01T0896800-01	0	0	0	0	0.581	0.144	0	0	0.626	String
Os05t0111200-01	Os01t0762400-00	1337483	1324412	4530.OS05T0111200-01	4530.OS01T0762400-00	0	0	0	0	0	0	0	0.624	0.624	String
Os06t0592500-01	Os02t0758000-01	1342275	1329350	4530.OS06T0592500-01	4530.OS02T0758000-01	0	0	0	0	0.172	0	0	0.565	0.624	String
Os08t0434300-01	Os04t0459500-02	1347480	1335626	4530.OS08T0434300-01	4530.OS04T0459500-02	0.086	0	0	0	0.15	0.049	0	0.548	0.622	String
Os06t0625400-02	Os01t0356800-00	1342462	1322653	4530.OS06T0625400-01	4530.OS01T0356800-00	0	0	0	0	0.045	0	0	0.619	0.62	String
Os05t0543200-01	Os03t0355400-00	1339817	1331842	4530.OS05T0543200-01	4530.OS03T0355400-00	0	0	0	0	0.084	0	0	0.602	0.619	String
Os07t0529600-02	Os03t0774200-02	1344776	1333551	4530.OS07T0529600-01	4530.OS03T0774200-01	0	0	0	0	0	0	0	0.619	0.619	String
Os02t0718900-02	Os02t0704900-02	1329054	1328959	4530.OS02T0718900-01	4530.OS02T0704900-02	0	0	0	0	0.044	0	0	0.618	0.619	String
Os10t0406600-01	Os02t0312700-02	1351227	1327376	4530.OS10T0406600-01	4530.OS02T0312700-01	0	0	0	0	0.063	0	0	0.61	0.618	String
Os04t0610600-01	Os04t0589800-01	1336712	1336556	4530.OS04T0610600-01	4530.OS04T0589800-01	0	0	0	0	0.592	0	0	0.102	0.618	String
Os03t0699000-01	Os03t0663800-01	1333014	1332808	4530.OS03T0699000-01	4530.OS03T0663800-01	0	0	0	0	0.182	0	0	0.553	0.618	String
Os08t0327700-01	Os08t0104400-01	1347038	1345979	4530.OS08T0327700-01	4530.OS08T0104400-01	0	0	0	0	0	0	0	0.617	0.617	String
Os05t0349800-01	Os02t0669100-01	1338600	1328739	4530.OS05T0349800-01	4530.OS02T0669100-01	0	0	0	0	0	0	0	0.615	0.615	String
Os11t0242800-01	Os03t0129300-02	1353222	1330213	4530.OS11T0242800-01	4530.OS03T0129300-01	0	0	0	0	0.614	0	0	0	0.614	String
Os03t0747400-00	Os02t0773200-01	1333349	1329453	4530.OS03T0747400-00	4530.OS02T0773200-01	0	0	0	0	0	0	0	0.613	0.613	String
Os09t0505700-02	Os01t0323600-01	1349839	1322521	4530.OS09T0505700-02	4530.OS01T0323600-01	0.177	0	0	0	0	0.154	0	0.488	0.612	String
Os05t0156300-03	Os04t0432500-01	1337815	1335420	4530.OS05T0156300-01	4530.OS04T0432500-01	0	0	0	0.66	0.294	0.318	0	0.681	0.611	String
Os11t0104866-00	Os09t0460200-00	1352394	1349523	4530.OS11T0104866-00	4530.OS09T0460200-00	0	0	0	0	0.363	0.048	0	0.411	0.611	String
Os09t0370300-01	Os01t0300200-02	1349015	1322414	4530.OS09T0370300-01	4530.OS01T0300200-01	0.177	0	0	0	0.246	0.154	0	0.347	0.611	String
Os07t0214300-01	Os03t0663800-01	1343917	1332808	4530.OS07T0214300-01	4530.OS03T0663800-01	0	0	0	0	0.148	0	0	0.562	0.611	String
Os12t0292400-01	Os01t0866400-01	1355621	1325120	4530.OS12T0292400-01	4530.OS01T0866400-01	0.15	0	0	0	0.528	0	0	0.101	0.608	String
Os06t0716700-02	Os01t0675100-01	1343100	1323783	4530.OS06T0716700-02	4530.OS01T0675100-01	0	0	0	0	0.05	0.158	0	0.55	0.608	String
Os05t0349800-01	Os03t0322900-00	1338600	1331646	4530.OS05T0349800-01	4530.OS03T0322900-00	0	0	0	0	0.37	0	0	0.402	0.607	String
Os07t0222000-01	Os02t0202400-01	1343941	1326805	4530.OS07T0222000-01	4530.OS02T0202400-01	0	0	0	0	0.606	0	0	0	0.606	String
Os07t0214600-01	Os07t0206400-01	1343918	1343866	4530.OS07T0214600-01	4530.OS07T0206400-01	0	0	0	0	0.128	0	0	0.567	0.606	String
Os09t0370300-01	Os01t0662600-04	1349015	1323707	4530.OS09T0370300-01	4530.OS01T0662600-02	0	0	0	0	0.059	0.11	0	0.567	0.605	String
Os12t0277500-01	Os01t0184100-01	1355556	1321679	4530.OS12T0277500-01	4530.OS01T0184100-01	0	0	0	0	0.061	0	0	0.597	0.605	String
Os04t0307200-01	Os03t0246800-03	1334889	1331111	4530.OS04T0307200-01	4530.OS03T0246800-02	0	0	0	0	0.252	0	0	0.494	0.605	String
Os08t0559200-01	Os02t0618250-01	1348323	1328421	4530.OS08T0559200-01	4530.OS02T0618250-01	0	0	0	0	0.604	0	0	0	0.604	String
Os08t0104400-01	Os02t0530600-01	1345979	1327853	4530.OS08T0104400-01	4530.OS02T0530600-01	0	0	0	0	0.057	0	0	0.597	0.603	String
Os12t0538300-01	Os12t0154400-00	1356062	1355028	4530.OS12T0538300-01	4530.OS12T0154400-00	0	0	0	0	0.12	0	0	0.568	0.603	String
Os08t0374000-01	Os04t0107900-02	1347187	1334270	4530.OS08T0374000-01	4530.OS04T0107900-02	0	0	0	0	0	0	0	0.601	0.601	String
Os07t0222000-01	Os01t0303300-01	1343941	1322433	4530.OS07T0222000-01	4530.OS01T0303300-01	0	0	0	0	0	0	0	0.601	0.601	String
Os04t0269600-04	Os02t0302700-01	1334771	1327336	4530.OS04T0269600-01	4530.OS02T0302700-01	0	0	0	0	0	0	0.6	0	0.6	String
Os03t0734200-01	Os03t0734100-02	1333257	1333256	4530.OS03T0734200-01	4530.OS03T0734100-01	0	0	0	0.924	0.6	0	0	0	0.6	String
Os04t0269600-04	Os02t0302200-01	1334771	1327333	4530.OS04T0269600-01	4530.OS02T0302200-01	0	0	0	0	0	0	0.6	0	0.6	String
Os04t0118400-01	Os03t0296400-03	1334326	1331469	4530.OS04T0118400-01	4530.OS03T0296400-01	0	0	0	0	0.326	0	0	0.43	0.599	String
Os05t0542500-02	Os01t0705200-01	1339808	1323993	4530.OS05T0542500-02	4530.OS01T0705200-01	0	0	0	0.912	0.566	0	0	0.884	0.599	String
Os04t0653400-01	Os01t0110700-01	1337059	1321093	4530.OS04T0653400-01	4530.OS01T0110700-01	0	0	0	0	0.044	0	0	0.597	0.598	String
Os05t0542500-02	Os05t0349800-01	1339808	1338600	4530.OS05T0542500-02	4530.OS05T0349800-01	0	0	0	0	0.111	0	0	0.567	0.598	String
Os12t0485800-01	Os02t0704900-02	1355872	1328959	4530.OS12T0485800-01	4530.OS02T0704900-02	0	0	0	0	0	0	0	0.597	0.597	String
Os07t0529600-02	Os05t0108600-01	1344776	1337463	4530.OS07T0529600-01	4530.OS05T0108600-01	0	0	0	0	0	0	0	0.597	0.597	String
Os07t0124500-01	Os01t0662600-04	1343394	1323707	4530.OS07T0124500-01	4530.OS01T0662600-02	0	0	0	0	0	0	0	0.597	0.597	String
Os11t0482000-01	Os06t0608300-01	1353658	1342361	4530.OS11T0482000-01	4530.OS06T0608300-01	0.094	0	0	0	0.329	0.335	0	0.12	0.596	String
Os12t0530000-01	Os03t0780600-01	1356036	1333585	4530.OS12T0530000-01	4530.OS03T0780600-01	0	0	0	0	0.044	0.098	0	0.567	0.594	String
Os12t0530000-01	Os01t0805900-01	1356036	1324697	4530.OS12T0530000-01	4530.OS01T0805900-01	0	0	0	0	0.044	0.098	0	0.567	0.594	String
Os07t0124500-01	Os06t0608300-01	1343394	1342361	4530.OS07T0124500-01	4530.OS06T0608300-01	0	0	0	0	0.579	0	0	0.073	0.593	String
Os06t0608300-01	Os01t0275600-01	1342361	1322288	4530.OS06T0608300-01	4530.OS01T0275600-01	0	0	0	0	0.128	0.553	0	0	0.593	String
Os09t0482600-01	Os02t0758000-01	1349674	1329350	4530.OS09T0482600-01	4530.OS02T0758000-01	0.048	0	0	0	0.165	0	0	0.529	0.593	String
Os10t0569200-01	Os04t0645100-01	1352268	1337000	4530.OS10T0569200-01	4530.OS04T0645100-01	0	0	0	0	0.116	0.155	0	0.5	0.593	String
Os07t0574800-02	Os04t0439200-00	1345088	1335465	4530.OS07T0574800-02	4530.OS04T0439200-00	0	0	0	0	0	0.591	0	0	0.591	String
Os04t0439200-00	Os03t0219300-01	1335465	1330918	4530.OS04T0439200-00	4530.OS03T0219300-01	0	0	0	0	0	0.591	0	0	0.591	String
Os07t0693400-00	Os05t0574500-01	1345923	1340063	4530.OS07T0693400-00	4530.OS05T0574500-01	0	0	0	0	0.145	0.336	0	0.339	0.591	String
Os03t0699000-01	Os02t0249900-01	1333014	1327085	4530.OS03T0699000-01	4530.OS02T0249900-01	0	0	0	0	0.079	0	0	0.574	0.59	String
Os11t0592200-01	Os06t0726200-02	1354091	1343164	4530.OS11T0592200-01	4530.OS06T0726200-02	0	0	0	0	0.211	0	0	0.501	0.589	String
Os04t0107900-02	Os03t0266300-03	1334270	1331237	4530.OS04T0107900-02	4530.OS03T0266300-01	0.048	0	0	0	0.165	0	0	0.524	0.588	String
Os11t0104866-00	Os09t0306700-01	1352394	1348773	4530.OS11T0104866-00	4530.OS09T0306700-01	0	0	0	0	0.059	0	0	0.58	0.587	String
Os08t0128500-00	Os01t0185200-03	1346167	1321687	4530.OS08T0128500-00	4530.OS01T0185200-03	0	0	0	0	0.179	0.501	0	0.074	0.587	String
Os09t0482600-01	Os06t0253100-01	1349674	1341305	4530.OS09T0482600-01	4530.OS06T0253100-01	0.048	0	0	0	0.165	0	0	0.523	0.587	String
Os04t0614700-01	Os04t0614650-00	1336751	1336750	4530.OS04T0614700-01	4530.OS04T0614650-00	0	0.586	0	0	0	0	0	0	0.586	String
Os11t0244200-01	Os02t0758000-01	1353229	1329350	4530.OS11T0244200-01	4530.OS02T0758000-01	0	0	0	0	0.084	0	0	0.566	0.585	String
Os05t0576700-01	Os04t0546500-02	1340078	1336254	4530.OS05T0576700-01	4530.OS04T0546500-01	0	0	0	0.846	0.054	0.537	0	0.598	0.584	String
Os08t0520900-00	Os03t0401300-01	1348004	1332108	4530.OS08T0520900-00	4530.OS03T0401300-01	0	0	0	0	0.171	0.155	0	0.455	0.584	String
Os08t0520900-00	Os07t0616800-01	1348004	1345373	4530.OS08T0520900-00	4530.OS07T0616800-01	0	0	0	0	0.171	0.155	0	0.455	0.584	String
Os05t0373700-01	Os03t0296400-03	1338739	1331469	4530.OS05T0373700-01	4530.OS03T0296400-01	0	0	0	0	0.584	0	0	0	0.584	String
Os06t0716700-02	Os04t0352400-01	1343100	1335033	4530.OS06T0716700-02	4530.OS04T0352400-01	0	0	0	0	0.052	0.213	0	0.487	0.584	String
Os10t0506200-00	Os01t0185200-03	1351811	1321687	4530.OS10T0506200-00	4530.OS01T0185200-03	0	0	0	0	0.158	0.049	0	0.521	0.582	String
Os12t0147200-01	Os03t0826800-01	1354987	1333978	4530.OS12T0147200-01	4530.OS03T0826800-01	0	0	0	0	0.059	0	0	0.573	0.581	String
Os11t0149200-00	Os03t0826800-01	1352707	1333978	4530.OS11T0149200-00	4530.OS03T0826800-01	0	0	0	0	0.059	0	0	0.573	0.581	String
Os04t0459500-02	Os01t0286600-01	1335626	1322357	4530.OS04T0459500-02	4530.OS01T0286600-01	0	0	0	0	0.063	0	0	0.571	0.58	String
Os02t0612000-01	Os01t0662600-04	1328371	1323707	4530.OS02T0612000-01	4530.OS01T0662600-02	0	0	0	0	0.085	0	0	0.56	0.58	String
Os12t0277500-01	Os02t0612000-01	1355556	1328371	4530.OS12T0277500-01	4530.OS02T0612000-01	0.086	0	0	0	0.386	0.049	0	0.307	0.58	String
Os05t0569500-01	Os04t0510900-01	1340026	1336010	4530.OS05T0569500-01	4530.OS04T0510900-01	0	0	0	0	0.541	0	0	0.119	0.578	String
Os05t0113900-01	Os03t0780600-01	1337499	1333585	4530.OS05T0113900-01	4530.OS03T0780600-01	0	0	0	0	0.044	0.098	0	0.546	0.574	String
Os04t0337201-00	Os04t0307200-01	1334979	1334889	4530.OS04T0337201-00	4530.OS04T0307200-01	0.074	0	0	0	0.109	0.298	0	0.352	0.574	String
Os05t0113900-01	Os01t0805900-01	1337499	1324697	4530.OS05T0113900-01	4530.OS01T0805900-01	0	0	0	0	0.044	0.098	0	0.546	0.574	String
Os12t0617900-01	Os04t0352400-01	1356531	1335033	4530.OS12T0617900-02	4530.OS04T0352400-01	0	0	0	0	0.121	0.321	0	0.343	0.573	String
Os03t0129300-02	Os01t0866400-01	1330213	1325120	4530.OS03T0129300-01	4530.OS01T0866400-01	0.135	0	0	0	0.314	0	0	0.335	0.571	String
Os04t0490100-00	Os04t0459500-02	1335855	1335626	4530.OS04T0490100-00	4530.OS04T0459500-02	0	0	0	0	0.043	0	0	0.571	0.571	String
Os03t0747400-00	Os01t0749000-02	1333349	1324315	4530.OS03T0747400-00	4530.OS01T0749000-02	0	0	0	0	0.047	0	0	0.569	0.571	String
Os04t0610600-01	Os02t0530600-01	1336712	1327853	4530.OS04T0610600-01	4530.OS02T0530600-01	0	0	0	0	0.172	0	0	0.504	0.571	String
Os08t0431500-01	Os04t0614650-00	1347459	1336750	4530.OS08T0431500-01	4530.OS04T0614650-00	0	0	0	0	0	0	0	0.57	0.57	String
Os07t0224000-00	Os01t0185200-03	1343951	1321687	4530.OS07T0224000-00	4530.OS01T0185200-03	0	0	0	0	0.253	0.438	0	0.06	0.57	String
Os08t0431500-01	Os04t0614700-01	1347459	1336751	4530.OS08T0431500-01	4530.OS04T0614700-01	0	0	0	0	0	0	0	0.57	0.57	String
Os05t0542500-02	Os03t0322900-00	1339808	1331646	4530.OS05T0542500-02	4530.OS03T0322900-00	0	0	0	0	0.143	0	0	0.517	0.569	String
Os11t0588300-02	Os05t0552300-02	1354072	1339884	4530.OS11T0588300-01	4530.OS05T0552300-02	0	0	0	0	0.569	0	0	0	0.569	String
Os12t0538300-01	Os08t0318500-01	1356062	1346999	4530.OS12T0538300-01	4530.OS08T0318500-01	0	0	0	0	0.045	0	0	0.567	0.568	String
Os11t0538900-01	Os05t0377000-01	1353841	1338758	4530.OS11T0538900-01	4530.OS05T0377000-01	0	0	0	0	0.059	0	0	0.559	0.567	String
Os02t0758000-01	Os01t0135800-01	1329350	1321297	4530.OS02T0758000-01	4530.OS01T0135800-01	0	0	0	0	0	0.048	0	0.563	0.566	String
Os10t0406600-01	Os02t0612000-01	1351227	1328371	4530.OS10T0406600-01	4530.OS02T0612000-01	0	0	0	0	0.053	0.155	0	0.501	0.565	String
Os03t0322900-00	Os02t0669100-01	1331646	1328739	4530.OS03T0322900-00	4530.OS02T0669100-01	0	0	0	0	0	0	0	0.565	0.565	String
Os11t0508600-01	Os06g0344900	1353739	1341700	4530.OS11T0508600-01	4530.OS06T0344900-00	0	0	0	0	0	0	0	0.564	0.564	String
Os05t0432200-00	Os01t0749000-02	1339069	1324315	4530.OS05T0432200-00	4530.OS01T0749000-02	0	0	0	0	0.076	0	0	0.548	0.564	String
Os12g0147800	Os04g0460600	1354990	1335637	4530.OS12T0147800-01	4530.OS04T0460600-02	0	0	0	0	0	0	0	0.564	0.564	String
Os04t0386700-01	Os03t0826800-01	1335159	1333978	4530.OS04T0386700-01	4530.OS03T0826800-01	0	0	0	0	0	0	0	0.564	0.564	String
Os12t0555000-01	Os04t0465600-01	1356138	1335679	4530.OS12T0555000-01	4530.OS04T0465600-01	0	0	0	0	0	0	0	0.564	0.564	String
Os05t0542500-02	Os04t0386700-01	1339808	1335159	4530.OS05T0542500-02	4530.OS04T0386700-01	0	0	0	0	0.058	0	0	0.556	0.563	String
Os04t0610600-01	Os04t0510900-01	1336712	1336010	4530.OS04T0610600-01	4530.OS04T0510900-01	0	0	0	0	0.359	0	0	0.346	0.562	String
Os05t0402900-01	Os01t0124401-01	1338893	1321213	4530.OS05T0402900-01	4530.OS01T0124401-01	0	0	0	0	0	0	0	0.562	0.562	String
Os05t0373700-01	Os02t0117700-01	1338739	1326118	4530.OS05T0373700-01	4530.OS02T0117700-01	0	0	0	0	0	0	0	0.562	0.562	String
Os10t0138100-01	Os04t0463500-01	1350579	1335660	4530.OS10T0138100-01	4530.OS04T0463500-01	0	0	0	0	0	0	0	0.561	0.561	String
Os11t0508600-01	Os03t0751600-02	1353739	1333390	4530.OS11T0508600-01	4530.OS03T0751600-01	0	0	0	0	0	0	0	0.561	0.561	String
Os03t0283100-02	Os01t0184100-01	1331366	1321679	4530.OS03T0283100-01	4530.OS01T0184100-01	0	0	0	0	0	0	0	0.561	0.561	String
Os11t0454000-01	Os10t0409400-01	1353572	1351239	4530.OS11T0454000-01	4530.OS10T0409400-01	0	0	0	0	0	0	0	0.561	0.561	String
Os04t0689000-01	Os01t0266600-02	1337338	1322230	4530.OS04T0689000-01	4530.OS01T0266600-01	0	0	0	0	0	0	0	0.56	0.56	String
Os07t0529600-02	Os03t0700700-04	1344776	1333029	4530.OS07T0529600-01	4530.OS03T0700700-01	0	0	0	0	0	0	0	0.56	0.56	String
Os11t0151300-01	Os06t0608300-01	1352721	1342361	4530.OS11T0151300-01	4530.OS06T0608300-01	0.094	0	0	0	0.28	0.335	0	0.1	0.557	String
Os10t0406600-01	Os09t0370300-01	1351227	1349015	4530.OS10T0406600-01	4530.OS09T0370300-01	0	0	0	0	0.058	0	0	0.547	0.555	String
Os08t0128500-00	Os03t0772800-02	1346167	1333540	4530.OS08T0128500-00	4530.OS03T0772800-01	0	0	0	0	0.554	0	0	0	0.554	String
Os08t0434300-01	Os05t0377000-01	1347480	1338758	4530.OS08T0434300-01	4530.OS05T0377000-01	0.053	0	0	0	0.171	0.284	0	0.301	0.554	String
Os06t0592500-01	Os06t0219500-00	1342275	1341109	4530.OS06T0592500-01	4530.OS06T0219500-00	0	0	0	0	0.172	0	0	0.484	0.554	String
Os06t0608300-01	Os04t0566500-04	1342361	1336392	4530.OS06T0608300-01	4530.OS04T0566500-04	0	0	0	0	0	0.553	0	0	0.553	String
Os02t0669100-01	Os01t0705200-01	1328739	1323993	4530.OS02T0669100-01	4530.OS01T0705200-01	0	0	0	0	0.137	0	0	0.502	0.552	String
Os07t0213800-01	Os03t0663800-01	1343915	1332808	4530.OS07T0213800-01	4530.OS03T0663800-01	0	0	0	0	0.141	0	0	0.5	0.552	String
Os08t0559200-01	Os06t0608300-01	1348323	1342361	4530.OS08T0559200-01	4530.OS06T0608300-01	0	0	0	0	0.219	0.438	0	0.06	0.551	String
Os12t0137500-01	Os02t0820000-01	1354921	1329818	4530.OS12T0137500-01	4530.OS02T0820000-01	0	0	0	0	0.044	0.438	0	0.231	0.551	String
Os06t0608300-01	Os05t0568300-00	1342361	1340016	4530.OS06T0608300-01	4530.OS05T0568300-00	0.094	0	0	0	0.253	0.334	0	0.12	0.55	String
Os06t0160200-01	Os04t0546500-02	1340707	1336254	4530.OS06T0160200-01	4530.OS04T0546500-01	0	0	0	0	0	0	0	0.55	0.55	String
Os05t0568300-00	Os04t0118400-01	1340016	1334326	4530.OS05T0568300-00	4530.OS04T0118400-01	0.094	0	0	0	0.253	0.334	0	0.12	0.55	String
Os05t0432200-00	Os03t0136200-01	1339069	1330274	4530.OS05T0432200-00	4530.OS03T0136200-01	0	0	0	0	0	0	0	0.55	0.55	String
Os06t0716700-02	Os06t0592500-01	1343100	1342275	4530.OS06T0716700-02	4530.OS06T0592500-01	0	0	0	0	0.54	0	0	0.062	0.55	String
Os11t0594200-01	Os07t0224000-00	1354109	1343951	4530.OS11T0594200-01	4530.OS07T0224000-00	0	0	0	0	0.292	0.318	0	0.143	0.55	String
Os05t0574500-01	Os04t0683100-02	1340063	1337290	4530.OS05T0574500-01	4530.OS04T0683100-01	0	0	0	0	0.548	0	0	0	0.548	String
Os12t0277500-01	Os06t0716700-02	1355556	1343100	4530.OS12T0277500-01	4530.OS06T0716700-02	0	0	0	0	0.198	0.204	0	0.35	0.548	String
Os11t0482000-01	Os05t0373700-01	1353658	1338739	4530.OS11T0482000-01	4530.OS05T0373700-01	0	0	0	0	0.544	0.048	0	0	0.547	String
Os05t0187800-01	Os01t0565900-01	1338003	1323122	4530.OS05T0187800-01	4530.OS01T0565900-01	0	0	0	0	0.165	0.1	0	0.445	0.546	String
Os04t0307200-01	Os04t0118400-01	1334889	1334326	4530.OS04T0307200-01	4530.OS04T0118400-01	0	0	0	0	0.168	0.325	0	0.255	0.545	String
Os03t0663800-01	Os02t0268100-01	1332808	1327177	4530.OS03T0663800-01	4530.OS02T0268100-01	0	0	0	0	0.117	0	0	0.505	0.544	String
Os07t0224000-00	Os06t0608300-01	1343951	1342361	4530.OS07T0224000-00	4530.OS06T0608300-01	0	0	0	0	0.331	0.337	0	0.053	0.543	String
Os10t0569200-01	Os05t0574500-01	1352268	1340063	4530.OS10T0569200-01	4530.OS05T0574500-01	0	0	0	0	0.535	0	0	0.058	0.543	String
Os09t0482600-01	Os07t0246200-02	1349674	1344051	4530.OS09T0482600-01	4530.OS07T0246200-03	0	0	0	0	0.221	0.272	0	0.256	0.541	String
Os09t0474300-01	Os07t0246200-02	1349619	1344051	4530.OS09T0474300-01	4530.OS07T0246200-03	0	0	0	0	0.221	0.272	0	0.256	0.541	String
Os07t0246200-02	Os04t0107900-02	1344051	1334270	4530.OS07T0246200-03	4530.OS04T0107900-02	0	0	0	0	0.221	0.272	0	0.256	0.541	String
Os03t0358100-01	Os01t0675100-01	1331864	1323783	4530.OS03T0358100-01	4530.OS01T0675100-01	0	0	0	0	0.07	0.111	0	0.489	0.54	String
Os07t0616800-01	Os06t0229800-01	1345373	1341176	4530.OS07T0616800-01	4530.OS06T0229800-01	0.071	0	0	0	0	0	0	0.524	0.539	String
Os09t0474300-01	Os02t0612000-01	1349619	1328371	4530.OS09T0474300-01	4530.OS02T0612000-01	0	0	0	0	0.334	0	0	0.335	0.538	String
Os03t0261500-02	Os01t0322800-01	1331193	1322516	4530.OS03T0261500-01	4530.OS01T0322800-01	0	0	0	0	0.121	0	0	0.497	0.538	String
Os12t0530000-01	Os09t0570850-00	1356036	1350350	4530.OS12T0530000-01	4530.OS09T0570850-00	0	0	0	0	0.257	0.336	0	0.138	0.537	String
Os12t0158600-00	Os05t0350600-01	1355054	1338603	4530.OS12T0158600-00	4530.OS05T0350600-01	0	0	0	0	0.537	0	0	0	0.537	String
Os11t0104866-00	Os03t0262100-01	1352394	1331198	4530.OS11T0104866-00	4530.OS03T0262100-01	0	0	0	0	0	0.537	0	0	0.537	String
Os09t0570850-00	Os05t0113900-01	1350350	1337499	4530.OS09T0570850-00	4530.OS05T0113900-01	0	0	0	0	0.257	0.336	0	0.138	0.537	String
Os05t0513500-01	Os05t0377000-01	1339593	1338758	4530.OS05T0513500-01	4530.OS05T0377000-01	0	0	0	0	0.085	0.471	0	0.119	0.536	String
Os11t0594200-01	Os02t0618250-01	1354109	1328421	4530.OS11T0594200-01	4530.OS02T0618250-01	0	0	0	0	0.536	0	0	0	0.536	String
Os08t0128500-00	Os02t0618250-01	1346167	1328421	4530.OS08T0128500-00	4530.OS02T0618250-01	0	0	0	0	0.536	0	0	0	0.536	String
Os07t0607400-01	Os05t0542800-01	1345316	1339812	4530.OS07T0607400-01	4530.OS05T0542800-02	0.045	0	0.331	0	0	0	0	0.332	0.535	String
Os11t0151300-01	Os01t0185200-03	1352721	1321687	4530.OS11T0151300-01	4530.OS01T0185200-03	0.048	0	0	0	0.226	0.367	0	0.12	0.534	String
Os09t0526700-02	Os01t0828100-00	1349999	1324845	4530.OS09T0526700-01	4530.OS01T0828100-00	0.054	0	0	0	0.043	0.104	0	0.493	0.533	String
Os03t0129300-02	Os02t0553200-01	1330213	1327973	4530.OS03T0129300-01	4530.OS02T0553200-01	0.063	0	0	0	0.47	0.056	0	0.121	0.532	String
Os07t0668200-01	Os05t0552300-02	1345734	1339884	4530.OS07T0668200-01	4530.OS05T0552300-02	0	0	0	0	0.531	0	0	0	0.531	String
Os04t0445100-01	Os02t0758000-01	1335505	1329350	4530.OS04T0445100-01	4530.OS02T0758000-01	0	0	0	0	0.098	0	0	0.501	0.53	String
Os06t0229800-01	Os02t0202400-01	1341176	1326805	4530.OS06T0229800-01	4530.OS02T0202400-01	0	0	0	0	0.044	0	0	0.527	0.529	String
Os09t0127700-01	Os05t0542500-02	1348480	1339808	4530.OS09T0127700-01	4530.OS05T0542500-02	0	0	0	0	0.529	0	0	0	0.529	String
Os06t0229800-01	Os06t0194900-03	1341176	1340956	4530.OS06T0229800-01	4530.OS06T0194900-03	0.071	0	0	0	0	0	0	0.514	0.529	String
Os06t0229800-01	Os03t0401300-01	1341176	1332108	4530.OS06T0229800-01	4530.OS03T0401300-01	0.071	0	0	0	0	0	0	0.512	0.527	String
Os08t0559200-01	Os07t0262200-02	1348323	1344111	4530.OS08T0559200-01	4530.OS07T0262200-02	0	0	0	0	0.525	0	0	0	0.525	String
Os11t0482000-01	Os01t0185200-03	1353658	1321687	4530.OS11T0482000-01	4530.OS01T0185200-03	0.043	0	0	0	0.199	0.367	0	0.136	0.524	String
Os07t0224000-00	Os05t0302700-01	1343951	1338408	4530.OS07T0224000-00	4530.OS05T0302700-01	0	0	0	0	0.524	0	0	0	0.524	String
Os07t0529000-01	Os01t0866400-01	1344775	1325120	4530.OS07T0529000-01	4530.OS01T0866400-01	0	0	0	0	0.232	0	0	0.406	0.524	String
Os05t0542500-02	Os03t0699000-01	1339808	1333014	4530.OS05T0542500-02	4530.OS03T0699000-01	0	0	0	0	0.085	0	0	0.501	0.523	String
Os08t0490900-00	Os06t0149400-01	1347794	1340621	4530.OS08T0490900-00	4530.OS06T0149400-01	0	0	0	0	0.192	0.32	0	0.2	0.522	String
Os09t0505700-02	Os08t0434300-01	1349839	1347480	4530.OS09T0505700-02	4530.OS08T0434300-01	0	0	0	0	0.054	0	0	0.514	0.52	String
Os05t0187800-01	Os04t0432500-01	1338003	1335420	4530.OS05T0187800-01	4530.OS04T0432500-01	0	0	0	0	0.148	0.048	0	0.454	0.518	String
Os05t0377000-01	Os04t0352400-01	1338758	1335033	4530.OS05T0377000-01	4530.OS04T0352400-01	0.054	0	0	0	0.058	0	0	0.501	0.516	String
Os06t0229800-01	Os02t0117700-01	1341176	1326118	4530.OS06T0229800-01	4530.OS02T0117700-01	0	0	0	0	0.044	0	0	0.514	0.516	String
Os08t0104400-01	Os04t0610600-01	1345979	1336712	4530.OS08T0104400-01	4530.OS04T0610600-01	0	0	0	0	0.059	0	0	0.505	0.514	String
Os09t0474300-01	Os03t0118400-01	1349619	1330125	4530.OS09T0474300-01	4530.OS03T0118400-01	0	0	0	0	0.045	0.438	0	0.164	0.512	String
Os09t0482600-01	Os03t0118400-01	1349674	1330125	4530.OS09T0482600-01	4530.OS03T0118400-01	0	0	0	0	0.045	0.438	0	0.164	0.512	String
Os04t0107900-02	Os03t0118400-01	1334270	1330125	4530.OS04T0107900-02	4530.OS03T0118400-01	0	0	0	0	0.045	0.438	0	0.164	0.512	String
Os12t0623800-01	Os07t0167100-01	1356564	1343633	4530.OS12T0623800-01	4530.OS07T0167100-01	0.126	0	0	0	0.063	0	0	0.453	0.512	String
Os07t0206400-01	Os02t0268100-01	1343866	1327177	4530.OS07T0206400-01	4530.OS02T0268100-01	0	0	0	0	0.282	0	0	0.347	0.511	String
Os09t0529900-01	Os03t0219300-01	1350021	1330918	4530.OS09T0529900-01	4530.OS03T0219300-01	0	0	0	0	0	0	0	0.511	0.511	String
Os05t0349800-01	Os03t0663800-01	1338600	1332808	4530.OS05T0349800-01	4530.OS03T0663800-01	0	0	0	0	0.119	0	0	0.467	0.51	String
Os07t0529600-02	Os03t0358100-01	1344776	1331864	4530.OS07T0529600-01	4530.OS03T0358100-01	0	0	0	0	0	0	0	0.51	0.51	String
Os07t0607400-01	Os04t0535600-02	1345316	1336186	4530.OS07T0607400-01	4530.OS04T0535600-01	0	0	0	0	0	0	0	0.509	0.509	String
Os12t0292400-01	Os11t0242800-01	1355621	1353222	4530.OS12T0292400-01	4530.OS11T0242800-01	0	0	0	0	0.36	0	0	0.263	0.508	String
Os08t0104400-01	Os04t0510900-01	1345979	1336010	4530.OS08T0104400-01	4530.OS04T0510900-01	0	0	0	0	0.118	0	0	0.465	0.508	String
Os11t0533400-01	Os06t0592500-01	1353825	1342275	4530.OS11T0533400-01	4530.OS06T0592500-01	0	0	0	0	0	0	0	0.507	0.507	String
Os12t0292400-01	Os01t0600900-02	1355621	1323310	4530.OS12T0292400-01	4530.OS01T0600900-02	0	0	0	0	0.253	0	0	0.366	0.506	String
Os07t0124500-01	Os05t0539700-01	1343394	1339783	4530.OS07T0124500-01	4530.OS05T0539700-01	0	0	0	0	0.303	0.32	0	0	0.506	String
Os04t0510900-01	Os03t0699000-01	1336010	1333014	4530.OS04T0510900-01	4530.OS03T0699000-01	0	0	0	0	0.157	0	0	0.438	0.506	String
Os05t0469600-01	Os03t0401300-01	1339304	1332108	4530.OS05T0469600-01	4530.OS03T0401300-01	0	0	0	0	0.054	0	0	0.5	0.506	String
Os06t0592500-01	Os01t0184100-01	1342275	1321679	4530.OS06T0592500-01	4530.OS01T0184100-01	0	0	0	0	0.356	0	0	0.263	0.505	String
Os02t0530600-01	Os01t0725900-01	1327853	1324136	4530.OS02T0530600-01	4530.OS01T0725900-01	0	0	0	0	0.044	0	0	0.503	0.504	String
Os08t0104400-01	Os01t0725900-01	1345979	1324136	4530.OS08T0104400-01	4530.OS01T0725900-01	0	0	0	0	0	0	0	0.504	0.504	String
Os11t0115350-01	Os07t0206400-01	1352478	1343866	4530.OS11T0115350-01	4530.OS07T0206400-01	0	0	0	0	0	0	0	0.504	0.504	String
Os11t0538900-01	Os02t0718900-02	1353841	1329054	4530.OS11T0538900-01	4530.OS02T0718900-01	0	0	0	0	0.307	0	0	0.313	0.504	String
Os04t0118400-01	Os01t0185200-03	1334326	1321687	4530.OS04T0118400-01	4530.OS01T0185200-03	0.048	0	0	0	0.247	0.321	0	0.102	0.504	String
Os04t0610600-01	Os01t0725900-01	1336712	1324136	4530.OS04T0610600-01	4530.OS01T0725900-01	0	0	0	0	0	0	0	0.503	0.503	String
Os02t0782500-01	Os02t0758000-01	1329524	1329350	4530.OS02T0782500-01	4530.OS02T0758000-01	0	0	0	0	0	0	0	0.503	0.503	String
Os09t0370300-01	Os07t0490300-01	1349015	1344551	4530.OS09T0370300-01	4530.OS07T0490300-01	0	0	0	0	0.054	0	0	0.496	0.502	String
Os07t0529000-01	Os03t0223400-01	1344775	1330946	4530.OS07T0529000-01	4530.OS03T0223400-01	0	0	0	0	0.06	0	0	0.492	0.502	String
Os12t0137500-01	Os05t0539700-01	1354921	1339783	4530.OS12T0137500-01	4530.OS05T0539700-01	0	0	0	0	0	0	0	0.501	0.501	String
Os05t0481600-01	Os04t0584600-01	1339383	1336516	4530.OS05T0481600-01	4530.OS04T0584600-02	0	0	0	0	0	0	0	0.501	0.501	String
Os07t0246200-02	Os02t0285300-01	1344051	1327252	4530.OS07T0246200-03	4530.OS02T0285300-01	0	0	0	0	0	0	0	0.501	0.501	String
Os03t0358100-01	Os01t0266600-02	1331864	1322230	4530.OS03T0358100-01	4530.OS01T0266600-01	0	0	0	0	0.07	0.111	0	0.445	0.501	String
Os06t0593100-01	Os03t0296400-03	1342278	1331469	4530.OS06T0593100-01	4530.OS03T0296400-01	0	0	0	0	0	0	0	0.501	0.501	String
Os04t0118400-01	Os03t0355400-00	1334326	1331842	4530.OS04T0118400-01	4530.OS03T0355400-00	0	0	0	0	0.055	0.478	0	0.068	0.5	String
Os05t0517200-01	Os01t0828100-00	1339623	1324845	4530.OS05T0517200-01	4530.OS01T0828100-00	0	0	0	0	0.045	0	0	0.497	0.499	String
Os10t0407000-01	Os04t0535600-02	1351231	1336186	4530.OS10T0407000-01	4530.OS04T0535600-01	0	0	0	0	0	0	0	0.5	0.499	String
Os12t0137500-01	Os06t0149400-01	1354921	1340621	4530.OS12T0137500-01	4530.OS06T0149400-01	0	0	0	0	0	0	0	0.5	0.499	String
Os08t0430200-01	Os01t0896800-01	1347450	1325357	4530.OS08T0430200-01	4530.OS01T0896800-01	0	0	0	0	0.254	0.34	0	0.065	0.499	String
Os10t0409400-01	Os05t0542500-02	1351239	1339808	4530.OS10T0409400-01	4530.OS05T0542500-02	0	0	0	0	0	0	0	0.498	0.498	String
Os12t0114800-01	Os02t0820000-01	1354753	1329818	4530.OS12T0114800-01	4530.OS02T0820000-01	0	0	0	0	0	0	0	0.498	0.497	String
Os06t0592500-01	Os03t0129900-01	1342275	1330217	4530.OS06T0592500-01	4530.OS03T0129900-01	0	0	0	0	0.497	0	0	0	0.497	String
Os12t0236400-01	Os08t0189300-01	1355420	1346496	4530.OS12T0236400-01	4530.OS08T0189300-01	0	0	0	0	0	0	0	0.497	0.497	String
Os03t0331600-01	Os03t0129300-02	1331693	1330213	4530.OS03T0331600-01	4530.OS03T0129300-01	0	0	0	0	0.497	0	0	0	0.497	String
Os04t0688100-02	Os01t0266600-02	1337333	1322230	4530.OS04T0688100-01	4530.OS01T0266600-01	0	0	0	0	0	0	0	0.498	0.497	String
Os07t0124500-01	Os02t0101100-01	1343394	1325988	4530.OS07T0124500-01	4530.OS02T0101100-01	0	0	0	0	0	0	0	0.496	0.495	String
Os02t0715400-00	Os01t0356800-00	1329038	1322653	4530.OS02T0715400-00	4530.OS01T0356800-00	0	0	0	0	0	0	0	0.495	0.495	String
Os10t0488100-01	Os02t0612000-01	1351676	1328371	4530.OS10T0488100-01	4530.OS02T0612000-01	0	0	0	0	0.495	0	0	0	0.495	String
Os05t0151400-03	Os02t0715400-00	1337781	1329038	4530.OS05T0151400-01	4530.OS02T0715400-00	0	0	0	0	0	0	0	0.495	0.495	String
Os08t0327700-01	Os04t0610600-01	1347038	1336712	4530.OS08T0327700-01	4530.OS04T0610600-01	0	0	0	0	0.372	0	0	0.228	0.494	String
Os09t0474300-01	Os04t0307200-01	1349619	1334889	4530.OS09T0474300-01	4530.OS04T0307200-01	0	0	0	0	0.113	0.091	0	0.423	0.494	String
Os03t0358100-01	Os02t0553200-01	1331864	1327973	4530.OS03T0358100-01	4530.OS02T0553200-01	0	0	0	0	0	0	0	0.494	0.494	String
Os04t0307200-01	Os04t0107900-02	1334889	1334270	4530.OS04T0307200-01	4530.OS04T0107900-02	0	0	0	0	0.113	0.091	0	0.423	0.494	String
Os09t0482600-01	Os04t0307200-01	1349674	1334889	4530.OS09T0482600-01	4530.OS04T0307200-01	0	0	0	0	0.113	0.091	0	0.423	0.494	String
Os07t0530600-01	Os05t0186300-01	1344782	1337997	4530.OS07T0530600-01	4530.OS05T0186300-01	0	0	0	0	0	0	0	0.494	0.493	String
Os11t0115350-01	Os01t0600900-02	1352478	1323310	4530.OS11T0115350-01	4530.OS01T0600900-02	0	0	0	0	0	0	0	0.493	0.493	String
Os12t0555500-01	Os01t0184100-01	1356143	1321679	4530.OS12T0555500-01	4530.OS01T0184100-01	0	0	0	0	0	0	0	0.493	0.493	String
Os05t0513500-01	Os02t0618250-01	1339593	1328421	4530.OS05T0513500-01	4530.OS02T0618250-01	0	0	0	0	0.489	0.05	0	0	0.493	String
Os04t0459500-02	Os01t0110700-01	1335626	1321093	4530.OS04T0459500-02	4530.OS01T0110700-01	0.116	0	0	0	0	0	0	0.449	0.492	String
Os10t0464300-00	Os04t0546500-02	1351523	1336254	4530.OS10T0464300-00	4530.OS04T0546500-01	0	0	0	0	0.118	0	0	0.448	0.492	String
Os12t0137500-01	Os05t0592500-01	1354921	1340209	4530.OS12T0137500-01	4530.OS05T0592500-01	0	0	0	0	0.044	0	0	0.49	0.491	String
Os03t0129300-02	Os01t0110700-01	1330213	1321093	4530.OS03T0129300-01	4530.OS01T0110700-01	0.116	0	0	0	0	0	0	0.448	0.491	String
Os05t0542500-02	Os03t0747400-00	1339808	1333349	4530.OS05T0542500-02	4530.OS03T0747400-00	0	0	0	0	0	0	0	0.492	0.491	String
Os08t0327700-01	Os07t0222000-01	1347038	1343941	4530.OS08T0327700-01	4530.OS07T0222000-01	0	0	0	0	0	0	0	0.492	0.491	String
Os09t0543100-02	Os03t0401300-01	1350125	1332108	4530.OS09T0543100-02	4530.OS03T0401300-01	0	0	0	0	0.044	0	0	0.489	0.491	String
Os07t0224000-00	Os06t0149400-01	1343951	1340621	4530.OS07T0224000-00	4530.OS06T0149400-01	0	0	0	0	0.413	0.155	0	0.056	0.491	String
Os02t0602500-02	Os01t0322800-01	1328300	1322516	4530.OS02T0602500-02	4530.OS01T0322800-01	0	0	0	0	0.262	0	0	0.337	0.49	String
Os09t0543100-02	Os05t0143500-01	1350125	1337707	4530.OS09T0543100-02	4530.OS05T0143500-02	0	0	0	0	0	0.106	0	0.453	0.49	String
Os05t0179950-00	Os02t0513100-01	1337957	1327746	4530.OS05T0179950-00	4530.OS02T0513100-01	0	0	0	0	0	0	0	0.49	0.489	String
Os10t0569200-01	Os03t0262400-01	1352268	1331202	4530.OS10T0569200-01	4530.OS03T0262400-01	0	0	0	0	0.125	0.215	0	0.316	0.489	String
Os06t0608300-01	Os03t0670700-04	1342361	1332858	4530.OS06T0608300-01	4530.OS03T0670700-01	0	0	0	0	0.044	0.438	0	0.124	0.488	String
Os08t0535600-01	Os08t0250200-01	1348117	1346803	4530.OS08T0535600-01	4530.OS08T0250200-01	0	0	0	0	0.328	0	0	0.269	0.487	String
Os06t0145800-00	Os05t0503300-03	1340584	1339533	4530.OS06T0145800-00	4530.OS05T0503300-02	0	0	0	0	0	0	0	0.487	0.487	String
Os11t0538900-01	Os03t0129300-02	1353841	1330213	4530.OS11T0538900-01	4530.OS03T0129300-01	0.067	0	0	0	0.056	0	0	0.465	0.487	String
Os10t0551600-01	Os05t0122900-01	1352120	1337572	4530.OS10T0551600-01	4530.OS05T0122900-01	0	0	0	0	0.488	0	0	0	0.487	String
Os08t0559200-01	Os08t0430200-01	1348323	1347450	4530.OS08T0559200-01	4530.OS08T0430200-01	0	0	0	0	0.25	0.325	0	0.067	0.486	String
Os10t0569200-01	Os01t0661500-01	1352268	1323701	4530.OS10T0569200-01	4530.OS01T0661500-01	0	0	0	0	0.147	0.329	0	0.172	0.484	String
Os11t0454000-01	Os09t0127700-01	1353572	1348480	4530.OS11T0454000-01	4530.OS09T0127700-01	0	0	0	0	0.483	0	0	0	0.483	String
Os03t0703000-03	Os03t0699000-01	1333051	1333014	4530.OS03T0703000-01	4530.OS03T0699000-01	0	0	0	0	0	0	0	0.484	0.483	String
Os09t0560300-01	Os01t0908400-02	1350256	1325434	4530.OS09T0560300-01	4530.OS01T0908400-01	0	0	0	0	0.483	0	0	0	0.483	String
Os09t0482600-01	Os02t0612000-01	1349674	1328371	4530.OS09T0482600-01	4530.OS02T0612000-01	0	0	0	0	0.253	0	0	0.335	0.482	String
Os05t0513500-01	Os01t0111600-01	1339593	1321101	4530.OS05T0513500-01	4530.OS01T0111600-01	0	0	0	0	0.054	0.475	0	0	0.482	String
Os12t0538300-01	Os07t0616800-01	1356062	1345373	4530.OS12T0538300-01	4530.OS07T0616800-01	0	0	0	0	0.109	0.049	0	0.438	0.482	String
Os12t0538300-01	Os06t0194900-03	1356062	1340956	4530.OS12T0538300-01	4530.OS06T0194900-03	0	0	0	0	0.109	0.049	0	0.438	0.482	String
Os12t0538300-01	Os03t0401300-01	1356062	1332108	4530.OS12T0538300-01	4530.OS03T0401300-01	0	0	0	0	0.109	0.049	0	0.438	0.482	String
Os05t0569500-01	Os04t0610600-01	1340026	1336712	4530.OS05T0569500-01	4530.OS04T0610600-01	0	0	0	0	0.461	0	0	0.077	0.481	String
Os09t0127700-01	Os04t0589800-01	1348480	1336556	4530.OS09T0127700-01	4530.OS04T0589800-01	0	0	0	0	0.479	0	0	0	0.479	String
Os12t0575200-02	Os02t0715400-00	1356280	1329038	4530.OS12T0575200-02	4530.OS02T0715400-00	0	0	0	0	0.058	0	0	0.469	0.478	String
Os03t0774200-02	Os02t0612000-01	1333551	1328371	4530.OS03T0774200-01	4530.OS02T0612000-01	0	0	0	0	0.153	0	0	0.409	0.478	String
Os05t0373700-01	Os05t0302700-01	1338739	1338408	4530.OS05T0373700-01	4530.OS05T0302700-01	0	0	0	0	0.478	0	0	0	0.478	String
Os04t0653400-01	Os03t0129300-02	1337059	1330213	4530.OS04T0653400-01	4530.OS03T0129300-01	0	0	0	0	0.05	0.312	0	0.266	0.478	String
Os04t0653400-01	Os04t0459500-02	1337059	1335626	4530.OS04T0653400-01	4530.OS04T0459500-02	0	0	0	0	0.05	0.312	0	0.266	0.478	String
Os09t0127700-01	Os08t0327700-01	1348480	1347038	4530.OS09T0127700-01	4530.OS08T0327700-01	0	0	0	0	0.477	0	0	0	0.477	String
Os09t0514400-02	Os06t0149400-01	1349908	1340621	4530.OS09T0514400-01	4530.OS06T0149400-01	0	0	0	0	0	0.326	0	0.255	0.476	String
Os09g0549400	Os06t0289900-01	1350169	1341462	4530.OS09T0549400-01	4530.OS06T0289900-01	0	0	0	0	0	0	0	0.476	0.476	String
Os06t0592500-01	Os04t0352400-01	1342275	1335033	4530.OS06T0592500-01	4530.OS04T0352400-01	0	0	0	0	0.27	0	0	0.312	0.476	String
Os01t0565900-01	Os01t0185200-03	1323122	1321687	4530.OS01T0565900-01	4530.OS01T0185200-03	0	0	0	0	0.085	0.451	0	0	0.476	String
Os09t0514400-02	Os05t0539700-01	1349908	1339783	4530.OS09T0514400-01	4530.OS05T0539700-01	0	0	0	0	0	0.326	0	0.255	0.476	String
Os02t0202400-01	Os01t0127600-01	1326805	1321240	4530.OS02T0202400-01	4530.OS01T0127600-01	0	0	0	0	0	0	0	0.475	0.475	String
Os07t0160600-01	Os01t0805900-01	1343587	1324697	4530.OS07T0160600-01	4530.OS01T0805900-01	0	0	0	0	0.474	0	0	0	0.474	String
Os06t0509900-00	Os04t0465600-01	1341924	1335679	4530.OS06T0509900-00	4530.OS04T0465600-01	0	0	0	0	0	0	0	0.473	0.473	String
Os04t0610600-01	Os01t0705200-01	1336712	1323993	4530.OS04T0610600-01	4530.OS01T0705200-01	0	0	0	0	0.473	0	0	0	0.473	String
Os04t0307200-01	Os01t0762400-00	1334889	1324412	4530.OS04T0307200-01	4530.OS01T0762400-00	0	0	0	0	0.058	0	0	0.464	0.473	String
Os07t0214300-01	Os06t0507200-01	1343917	1341915	4530.OS07T0214300-01	4530.OS06T0507200-01	0	0	0	0	0.473	0	0	0	0.473	String
Os06t0324400-01	Os04t0589800-01	1341621	1336556	4530.OS06T0324400-01	4530.OS04T0589800-01	0	0	0	0	0.472	0	0	0	0.472	String
Os09t0514400-02	Os06t0625400-02	1349908	1342462	4530.OS09T0514400-01	4530.OS06T0625400-01	0	0	0	0	0.045	0	0	0.47	0.472	String
Os07t0262200-02	Os05t0302700-01	1344111	1338408	4530.OS07T0262200-02	4530.OS05T0302700-01	0	0	0	0	0.271	0.215	0	0.152	0.472	String
Os11t0242800-01	Os05t0151400-03	1353222	1337781	4530.OS11T0242800-01	4530.OS05T0151400-01	0	0	0	0	0	0	0	0.472	0.472	String
Os12t0236400-01	Os02t0704900-02	1355420	1328959	4530.OS12T0236400-01	4530.OS02T0704900-02	0.085	0	0	0	0.15	0	0	0.375	0.472	String
Os11t0242800-01	Os01t0356800-00	1353222	1322653	4530.OS11T0242800-01	4530.OS01T0356800-00	0	0	0	0	0	0	0	0.472	0.472	String
Os07t0262200-02	Os06t0149400-01	1344111	1340621	4530.OS07T0262200-02	4530.OS06T0149400-01	0	0	0	0	0.472	0	0	0	0.472	String
Os06t0604500-01	Os03t0262400-01	1342336	1331202	4530.OS06T0604500-01	4530.OS03T0262400-01	0	0	0	0	0.049	0	0	0.467	0.471	String
Os08t0490900-00	Os05t0539700-01	1347794	1339783	4530.OS08T0490900-00	4530.OS05T0539700-01	0	0	0	0	0.107	0.32	0	0.2	0.471	String
Os06t0229800-01	Os01t0866400-01	1341176	1325120	4530.OS06T0229800-01	4530.OS01T0866400-01	0	0	0	0	0	0	0	0.47	0.47	String
Os10t0555600-01	Os05t0399100-02	1352144	1338870	4530.OS10T0555600-01	4530.OS05T0399100-01	0	0	0	0	0	0	0	0.47	0.47	String
Os05t0302700-01	Os01t0762400-00	1338408	1324412	4530.OS05T0302700-01	4530.OS01T0762400-00	0	0	0	0	0	0.458	0	0.063	0.47	String
Os02t0718900-02	Os01t0762400-00	1329054	1324412	4530.OS02T0718900-01	4530.OS01T0762400-00	0	0	0	0	0	0.458	0	0.063	0.47	String
Os10t0492600-01	Os05t0187800-01	1351710	1338003	4530.OS10T0492600-01	4530.OS05T0187800-01	0	0	0	0	0.049	0	0	0.465	0.469	String
Os12t0210800-01	Os07t0607400-01	1355321	1345316	4530.OS12T0210800-01	4530.OS07T0607400-01	0	0	0	0	0	0	0	0.468	0.468	String
Os12t0617900-01	Os04t0432500-01	1356531	1335420	4530.OS12T0617900-02	4530.OS04T0432500-01	0	0	0	0	0.084	0.094	0	0.411	0.468	String
Os10t0569200-01	Os05t0302700-01	1352268	1338408	4530.OS10T0569200-01	4530.OS05T0302700-01	0	0	0	0	0.466	0	0	0	0.466	String
Os05t0302700-01	Os04t0118400-01	1338408	1334326	4530.OS05T0302700-01	4530.OS04T0118400-01	0	0	0	0	0.449	0	0	0.069	0.465	String
Os04t0107900-02	Os01t0136000-00	1334270	1321299	4530.OS04T0107900-02	4530.OS01T0136000-00	0.048	0	0	0	0.424	0	0	0.1	0.463	String
Os01t0300200-02	Os01t0110700-01	1322414	1321093	4530.OS01T0300200-01	4530.OS01T0110700-01	0.131	0	0	0	0	0	0	0.407	0.462	String
Os09t0474300-01	Os05t0373700-01	1349619	1338739	4530.OS09T0474300-01	4530.OS05T0373700-01	0	0	0	0	0.055	0.288	0	0.265	0.462	String
Os11t0538900-01	Os03t0772800-02	1353841	1333540	4530.OS11T0538900-01	4530.OS03T0772800-01	0	0	0	0	0.052	0	0	0.456	0.462	String
Os08t0327700-01	Os01t0705200-01	1347038	1323993	4530.OS08T0327700-01	4530.OS01T0705200-01	0	0	0	0	0.331	0	0	0.228	0.462	String
Os06t0608300-01	Os01t0771100-01	1342361	1324478	4530.OS06T0608300-01	4530.OS01T0771100-01	0	0	0	0	0.459	0	0	0	0.459	String
Os03t0296400-03	Os03t0262400-01	1331469	1331202	4530.OS03T0296400-01	4530.OS03T0262400-01	0	0	0	0	0.24	0.055	0	0.308	0.459	String
Os06t0129700-01	Os04t0683100-02	1340454	1337290	4530.OS06T0129700-01	4530.OS04T0683100-01	0	0	0	0	0.054	0	0	0.451	0.458	String
Os04t0459500-02	Os03t0670700-04	1335626	1332858	4530.OS04T0459500-02	4530.OS03T0670700-01	0	0	0	0	0.043	0.215	0	0.337	0.458	String
Os04t0107900-02	Os02t0259900-01	1334270	1327138	4530.OS04T0107900-02	4530.OS02T0259900-01	0	0	0	0	0.457	0	0	0	0.457	String
Os07t0529600-02	Os04t0653400-01	1344776	1337059	4530.OS07T0529600-01	4530.OS04T0653400-01	0	0	0	0	0.058	0	0	0.448	0.457	String
Os09t0505700-02	Os08t0559200-01	1349839	1348323	4530.OS09T0505700-02	4530.OS08T0559200-01	0	0	0	0	0.061	0	0	0.446	0.457	String
Os06t0608300-01	Os03t0219300-01	1342361	1330918	4530.OS06T0608300-01	4530.OS03T0219300-01	0	0	0	0	0.05	0.065	0	0.436	0.456	String
Os10t0406600-01	Os03t0774200-02	1351227	1333551	4530.OS10T0406600-01	4530.OS03T0774200-01	0	0	0	0	0.129	0	0	0.401	0.456	String
Os11t0242800-01	Os03t0774200-02	1353222	1333551	4530.OS11T0242800-01	4530.OS03T0774200-01	0	0	0	0	0	0	0	0.455	0.455	String
Os07t0490300-01	Os03g0590700	1344551	1332459	4530.OS07T0490300-01	4530.OS03T0590700-01	0	0	0	0	0.057	0	0	0.445	0.454	String
Os10t0407000-01	Os05t0542800-01	1351231	1339812	4530.OS10T0407000-01	4530.OS05T0542800-02	0.045	0	0.333	0	0	0	0	0.213	0.454	String
Os04t0307200-01	Os03t0261500-02	1334889	1331193	4530.OS04T0307200-01	4530.OS03T0261500-01	0	0	0	0	0.058	0	0	0.444	0.453	String
Os11t0104866-00	Os05t0187800-01	1352394	1338003	4530.OS11T0104866-00	4530.OS05T0187800-01	0	0	0	0	0	0	0	0.453	0.453	String
Os05t0367000-01	Os04t0118400-01	1338694	1334326	4530.OS05T0367000-01	4530.OS04T0118400-01	0	0	0	0	0.052	0.447	0	0	0.453	String
Os06t0592500-01	Os01t0675100-01	1342275	1323783	4530.OS06T0592500-01	4530.OS01T0675100-01	0	0	0	0	0.117	0	0	0.407	0.453	String
Os08t0327700-01	Os02t0644000-02	1347038	1328581	4530.OS08T0327700-01	4530.OS02T0644000-02	0	0	0	0	0.069	0	0	0.437	0.453	String
Os12t0555000-01	Os06t0691200-01	1356138	1342872	4530.OS12T0555000-01	4530.OS06T0691200-01	0	0	0	0	0	0	0	0.452	0.452	String
Os12t0555500-01	Os06t0691200-01	1356143	1342872	4530.OS12T0555500-01	4530.OS06T0691200-01	0	0	0	0	0	0	0	0.452	0.452	String
Os09t0463700-01	Os02t0612000-01	1349546	1328371	4530.OS09T0463700-01	4530.OS02T0612000-01	0.069	0	0	0	0.153	0.275	0	0.155	0.452	String
Os07t0529600-02	Os05t0302700-01	1344776	1338408	4530.OS07T0529600-01	4530.OS05T0302700-01	0	0	0	0	0	0	0	0.452	0.452	String
Os07t0529600-02	Os02t0718900-02	1344776	1329054	4530.OS07T0529600-01	4530.OS02T0718900-01	0	0	0	0	0	0	0	0.452	0.452	String
Os12t0538300-01	Os04t0685600-01	1356062	1337312	4530.OS12T0538300-01	4530.OS04T0685600-01	0	0	0	0	0.053	0	0	0.446	0.452	String
Os06t0608300-01	Os01t0185200-03	1342361	1321687	4530.OS06T0608300-01	4530.OS01T0185200-03	0.048	0	0	0	0.167	0.321	0	0.102	0.451	String
Os11t0538900-01	Os03t0223400-01	1353841	1330946	4530.OS11T0538900-01	4530.OS03T0223400-01	0	0	0	0	0.081	0	0	0.428	0.451	String
Os03t0663800-01	Os02t0249900-01	1332808	1327085	4530.OS03T0663800-01	4530.OS02T0249900-01	0	0	0	0	0.058	0	0	0.441	0.451	String
Os05t0156300-03	Os01t0675100-01	1337815	1323783	4530.OS05T0156300-01	4530.OS01T0675100-01	0	0	0	0	0.048	0.196	0	0.341	0.451	String
Os04t0107900-02	Os01t0184100-01	1334270	1321679	4530.OS04T0107900-02	4530.OS01T0184100-01	0.048	0	0	0	0.241	0	0	0.301	0.451	String
Os03t0699000-01	Os01t0705200-01	1333014	1323993	4530.OS03T0699000-01	4530.OS01T0705200-01	0	0	0	0	0.191	0	0	0.348	0.45	String
Os09g0247700	Os04t0307200-01	1348551	1334889	4530.OS09T0247700-01	4530.OS04T0307200-01	0	0	0	0	0.131	0.384	0	0.056	0.45	String
Os05t0377000-01	Os01t0844300-01	1338758	1324966	4530.OS05T0377000-01	4530.OS01T0844300-01	0.054	0	0	0	0.058	0	0	0.433	0.45	String
Os06t0716700-02	Os05t0552300-02	1343100	1339884	4530.OS06T0716700-02	4530.OS05T0552300-02	0	0	0	0	0.13	0.155	0	0.313	0.45	String
Os06t0716700-02	Os05t0373700-01	1343100	1338739	4530.OS06T0716700-02	4530.OS05T0373700-01	0	0	0	0	0.05	0.196	0	0.337	0.449	String
Os07t0167100-01	Os03t0223400-01	1343633	1330946	4530.OS07T0167100-01	4530.OS03T0223400-01	0.182	0	0	0	0.044	0	0	0.352	0.449	String
Os07t0607400-01	Os04t0382200-01	1345316	1335137	4530.OS07T0607400-01	4530.OS04T0382200-01	0	0	0	0	0	0	0	0.449	0.449	String
Os05t0503300-03	Os01t0748150-01	1339533	1324307	4530.OS05T0503300-02	4530.OS01T0748150-01	0	0	0	0	0	0	0	0.448	0.448	String
Os07t0124500-01	Os06t0149400-01	1343394	1340621	4530.OS07T0124500-01	4530.OS06T0149400-01	0	0	0	0	0.222	0.32	0	0	0.448	String
Os06t0129700-01	Os05t0552300-02	1340454	1339884	4530.OS06T0129700-01	4530.OS05T0552300-02	0	0	0	0	0.059	0.438	0	0	0.448	String
Os05t0154800-01	Os04t0118400-01	1337800	1334326	4530.OS05T0154800-01	4530.OS04T0118400-01	0	0	0	0	0.059	0.438	0	0	0.448	String
Os05t0513500-01	Os02t0101100-01	1339593	1325988	4530.OS05T0513500-01	4530.OS02T0101100-01	0	0	0	0	0.069	0	0	0.431	0.447	String
Os05t0503300-03	Os03t0223400-01	1339533	1330946	4530.OS05T0503300-02	4530.OS03T0223400-01	0	0	0	0	0	0	0	0.446	0.446	String
Os08t0430200-01	Os05t0552300-02	1347450	1339884	4530.OS08T0430200-01	4530.OS05T0552300-02	0	0	0	0	0.174	0.341	0	0.064	0.446	String
Os08t0535600-01	Os02t0612000-01	1348117	1328371	4530.OS08T0535600-01	4530.OS02T0612000-01	0	0	0	0	0.182	0.048	0	0.346	0.446	String
Os08t0128500-00	Os05t0350600-01	1346167	1338603	4530.OS08T0128500-00	4530.OS05T0350600-01	0	0	0	0	0.438	0.053	0	0	0.445	String
Os08t0535600-01	Os03t0772800-02	1348117	1333540	4530.OS08T0535600-01	4530.OS03T0772800-01	0	0	0	0	0.104	0	0	0.407	0.445	String
Os03t0168100-01	Os01t0276300-01	1330526	1322295	4530.OS03T0168100-01	4530.OS01T0276300-01	0	0	0	0	0.189	0	0	0.342	0.444	String
Os06t0716700-02	Os02t0758000-01	1343100	1329350	4530.OS06T0716700-02	4530.OS02T0758000-01	0.048	0	0	0	0.165	0	0	0.357	0.444	String
Os08t0327700-01	Os04t0510900-01	1347038	1336010	4530.OS08T0327700-01	4530.OS04T0510900-01	0	0	0	0	0.17	0	0	0.358	0.444	String
Os08t0128500-00	Os06t0608300-01	1346167	1342361	4530.OS08T0128500-00	4530.OS06T0608300-01	0	0	0	0	0.141	0.379	0	0	0.443	String
Os12t0623800-01	Os04t0463500-01	1356564	1335660	4530.OS12T0623800-01	4530.OS04T0463500-01	0.18	0	0	0	0	0	0	0.349	0.443	String
Os09t0482600-01	Os04t0352400-01	1349674	1335033	4530.OS09T0482600-01	4530.OS04T0352400-01	0	0	0	0	0.099	0.32	0	0.164	0.443	String
Os08t0430200-01	Os03t0214600-02	1347450	1330887	4530.OS08T0430200-01	4530.OS03T0214600-01	0	0	0	0	0.151	0.327	0	0.102	0.442	String
Os09t0570850-00	Os05t0539700-01	1350350	1339783	4530.OS09T0570850-00	4530.OS05T0539700-01	0	0	0	0	0.057	0.32	0	0.2	0.442	String
Os09t0570850-00	Os06t0149400-01	1350350	1340621	4530.OS09T0570850-00	4530.OS06T0149400-01	0	0	0	0	0.057	0.32	0	0.2	0.442	String
Os11t0538900-01	Os01t0866400-01	1353841	1325120	4530.OS11T0538900-01	4530.OS01T0866400-01	0	0	0	0	0.084	0	0	0.416	0.442	String
Os07t0246200-02	Os04t0307200-01	1344051	1334889	4530.OS07T0246200-03	4530.OS04T0307200-01	0	0	0	0	0.096	0	0	0.407	0.441	String
Os11t0594200-01	Os05t0552300-02	1354109	1339884	4530.OS11T0594200-01	4530.OS05T0552300-02	0	0	0.444	0.674	0.249	0	0	0.442	0.44	String
Os07t0574800-02	Os03t0417800-02	1345088	1332182	4530.OS07T0574800-02	4530.OS03T0417800-01	0	0	0	0	0.258	0.258	0	0.065	0.44	String
Os06t0145800-00	Os03t0129900-01	1340584	1330217	4530.OS06T0145800-00	4530.OS03T0129900-01	0	0	0	0	0	0	0	0.439	0.439	String
Os07t0574800-02	Os01t0762400-00	1345088	1324412	4530.OS07T0574800-02	4530.OS01T0762400-00	0	0	0	0	0.044	0.438	0	0	0.439	String
Os03t0219300-01	Os01t0762400-00	1330918	1324412	4530.OS03T0219300-01	4530.OS01T0762400-00	0	0	0	0	0.044	0.438	0	0	0.439	String
Os11t0594200-01	Os11t0151300-01	1354109	1352721	4530.OS11T0594200-01	4530.OS11T0151300-01	0	0	0	0	0	0.438	0	0	0.438	String
Os12t0538300-01	Os12t0292400-01	1356062	1355621	4530.OS12T0538300-01	4530.OS12T0292400-01	0	0	0	0	0	0.438	0	0	0.438	String
Os11t0594200-01	Os08t0128500-00	1354109	1346167	4530.OS11T0594200-01	4530.OS08T0128500-00	0	0	0	0	0	0.438	0	0	0.438	String
Os04g0486800	Os01t0918300-01	1335830	1325510	4530.OS04T0486800-01	4530.OS01T0918300-01	0	0	0	0	0.05	0.257	0	0.267	0.437	String
Os06t0608300-01	Os04t0510900-01	1342361	1336010	4530.OS06T0608300-01	4530.OS04T0510900-01	0	0	0	0	0	0	0	0.437	0.437	String
Os11t0538900-01	Os06t0716700-02	1353841	1343100	4530.OS11T0538900-01	4530.OS06T0716700-02	0	0	0	0	0.054	0.048	0	0.426	0.437	String
Os09t0474300-01	Os05t0151400-03	1349619	1337781	4530.OS09T0474300-01	4530.OS05T0151400-01	0	0	0	0	0.176	0	0	0.344	0.436	String
Os05t0350600-01	Os04t0337201-00	1338603	1334979	4530.OS05T0350600-01	4530.OS04T0337201-00	0	0	0	0	0.062	0.155	0	0.346	0.436	String
Os06t0716700-02	Os04t0445100-01	1343100	1335505	4530.OS06T0716700-02	4530.OS04T0445100-01	0.048	0	0	0	0.165	0	0	0.348	0.436	String
Os08t0556900-02	Os08t0377500-01	1348301	1347214	4530.OS08T0556900-01	4530.OS08T0377500-01	0	0	0	0	0.435	0	0	0	0.435	String
Os12t0530000-01	Os06t0149400-01	1356036	1340621	4530.OS12T0530000-01	4530.OS06T0149400-01	0	0	0	0	0	0.318	0	0.205	0.434	String
Os12t0530000-01	Os05t0539700-01	1356036	1339783	4530.OS12T0530000-01	4530.OS05T0539700-01	0	0	0	0	0	0.318	0	0.205	0.434	String
Os08t0478100-01	Os07t0224000-00	1347708	1343951	4530.OS08T0478100-01	4530.OS07T0224000-00	0	0	0	0	0	0	0	0.434	0.434	String
Os05t0539700-01	Os05t0113900-01	1339783	1337499	4530.OS05T0539700-01	4530.OS05T0113900-01	0	0	0	0	0	0.318	0	0.205	0.434	String
Os06t0149400-01	Os05t0113900-01	1340621	1337499	4530.OS06T0149400-01	4530.OS05T0113900-01	0	0	0	0	0	0.318	0	0.205	0.434	String
Os03t0618300-01	Os01t0185200-03	1332573	1321687	4530.OS03T0618300-01	4530.OS01T0185200-03	0	0	0	0	0	0	0	0.434	0.434	String
Os06t0608300-01	Os05t0543200-01	1342361	1339817	4530.OS06T0608300-01	4530.OS05T0543200-01	0	0	0	0	0.357	0.155	0	0	0.433	String
Os12t0138900-02	Os11t0538900-01	1354933	1353841	4530.OS12T0138900-01	4530.OS11T0538900-01	0.074	0	0	0	0.049	0	0	0.407	0.432	String
Os05t0574500-01	Os01t0918300-01	1340063	1325510	4530.OS05T0574500-01	4530.OS01T0918300-01	0	0	0	0	0.282	0	0	0.241	0.432	String
Os04t0482000-01	Os01t0662600-04	1335797	1323707	4530.OS04T0482000-01	4530.OS01T0662600-02	0	0	0	0	0.262	0	0	0.26	0.431	String
Os12t0277500-01	Os03t0129300-02	1355556	1330213	4530.OS12T0277500-01	4530.OS03T0129300-01	0	0	0	0	0.231	0.109	0	0.236	0.431	String
Os08t0327700-01	Os03t0322900-00	1347038	1331646	4530.OS08T0327700-01	4530.OS03T0322900-00	0	0	0	0	0.273	0	0	0.25	0.431	String
Os05t0349800-01	Os01t0276300-01	1338600	1322295	4530.OS05T0349800-01	4530.OS01T0276300-01	0	0	0	0	0.085	0	0	0.402	0.429	String
Os03t0618300-01	Os03t0283100-02	1332573	1331366	4530.OS03T0618300-01	4530.OS03T0283100-01	0	0	0	0	0.166	0	0	0.343	0.428	String
Os11t0104866-00	Os03t0246800-03	1352394	1331111	4530.OS11T0104866-00	4530.OS03T0246800-02	0	0	0	0	0.257	0	0	0.262	0.428	String
Os09t0529900-01	Os03t0136200-01	1350021	1330274	4530.OS09T0529900-01	4530.OS03T0136200-01	0	0	0	0	0.428	0	0	0	0.428	String
Os04t0490100-00	Os04t0465600-01	1335855	1335679	4530.OS04T0490100-00	4530.OS04T0465600-01	0	0	0	0	0	0	0	0.427	0.426	String
Os03t0266300-03	Os01t0124401-01	1331237	1321213	4530.OS03T0266300-01	4530.OS01T0124401-01	0	0	0	0	0	0	0	0.427	0.426	String
Os12t0210800-01	Os01t0828100-00	1355321	1324845	4530.OS12T0210800-01	4530.OS01T0828100-00	0.068	0	0	0	0	0	0	0.41	0.426	String
Os07t0124500-01	Os03t0262400-01	1343394	1331202	4530.OS07T0124500-01	4530.OS03T0262400-01	0	0	0	0	0.073	0	0	0.407	0.426	String
Os07t0214300-01	Os02t0202400-01	1343917	1326805	4530.OS07T0214300-01	4530.OS02T0202400-01	0	0	0	0	0.217	0	0	0.297	0.426	String
Os04t0459500-02	Os04t0118400-01	1335626	1334326	4530.OS04T0459500-02	4530.OS04T0118400-01	0.091	0	0	0	0.166	0.107	0	0.251	0.425	String
Os04t0118400-01	Os03t0129300-02	1334326	1330213	4530.OS04T0118400-01	4530.OS03T0129300-01	0.091	0	0	0	0.166	0.107	0	0.251	0.425	String
Os07t0170100-02	Os05t0377000-01	1343652	1338758	4530.OS07T0170100-01	4530.OS05T0377000-01	0.128	0	0	0	0.153	0	0	0.284	0.424	String
Os05t0552300-02	Os02t0718900-02	1339884	1329054	4530.OS05T0552300-02	4530.OS02T0718900-01	0	0	0	0	0.409	0	0	0.066	0.424	String
Os11t0244200-01	Os01t0136000-00	1353229	1321299	4530.OS11T0244200-01	4530.OS01T0136000-00	0	0	0.446	0.888	0.34	0	0	0.77	0.424	String
Os05t0154800-01	Os03t0262400-01	1337800	1331202	4530.OS05T0154800-01	4530.OS03T0262400-01	0	0	0	0	0.086	0.099	0	0.356	0.423	String
Os06t0716700-02	Os05t0187800-01	1343100	1338003	4530.OS06T0716700-02	4530.OS05T0187800-01	0	0	0	0	0.058	0.05	0	0.407	0.422	String
Os11t0115350-01	Os02t0268100-01	1352478	1327177	4530.OS11T0115350-01	4530.OS02T0268100-01	0	0	0	0	0	0	0	0.423	0.422	String
Os05t0143500-01	Os04t0584600-01	1337707	1336516	4530.OS05T0143500-02	4530.OS04T0584600-02	0	0	0.357	0.563	0	0.19	0	0.408	0.422	String
Os03t0663800-01	Os02t0202400-01	1332808	1326805	4530.OS03T0663800-01	4530.OS02T0202400-01	0	0	0	0	0	0	0	0.421	0.42	String
Os08t0250200-01	Os05t0377000-01	1346803	1338758	4530.OS08T0250200-01	4530.OS05T0377000-01	0	0	0	0	0.253	0	0	0.256	0.42	String
Os10t0555600-01	Os05t0469600-01	1352144	1339304	4530.OS10T0555600-01	4530.OS05T0469600-01	0	0	0	0	0	0	0	0.421	0.42	String
Os08t0296900-03	Os07t0160600-01	1346951	1343587	4530.OS08T0296900-01	4530.OS07T0160600-01	0	0	0	0	0	0	0	0.419	0.418	String
Os11t0482000-01	Os08t0430200-01	1353658	1347450	4530.OS11T0482000-01	4530.OS08T0430200-01	0	0	0	0	0.17	0.318	0	0.053	0.417	String
Os05t0377000-01	Os03t0772800-02	1338758	1333540	4530.OS05T0377000-01	4530.OS03T0772800-01	0	0	0	0	0.365	0	0	0.121	0.417	String
Os09t0558200-02	Os08t0431500-01	1350237	1347459	4530.OS09T0558200-01	4530.OS08T0431500-01	0	0	0	0	0	0	0	0.416	0.416	String
Os12g0147800	Os07t0123900-01	1354990	1343389	4530.OS12T0147800-01	4530.OS07T0123900-01	0	0	0	0	0	0	0	0.417	0.416	String
Os10t0569200-01	Os05t0373700-01	1352268	1338739	4530.OS10T0569200-01	4530.OS05T0373700-01	0	0	0	0	0.331	0	0	0.161	0.415	String
Os09t0474300-01	Os04t0352400-01	1349619	1335033	4530.OS09T0474300-01	4530.OS04T0352400-01	0	0	0	0	0.054	0.32	0	0.164	0.415	String
Os06t0608300-01	Os03t0296400-03	1342361	1331469	4530.OS06T0608300-01	4530.OS03T0296400-01	0	0	0	0	0.263	0	0	0.239	0.415	String
Os03t0663800-01	Os01t0725900-01	1332808	1324136	4530.OS03T0663800-01	4530.OS01T0725900-01	0	0	0	0	0.05	0	0	0.409	0.414	String
Os06t0300700-01	Os06t0238300-01	1341521	1341238	4530.OS06T0300700-01	4530.OS06T0238300-01	0	0	0	0	0	0	0	0.415	0.414	String
Os06t0300700-01	Os02t0820000-01	1341521	1329818	4530.OS06T0300700-01	4530.OS02T0820000-01	0	0	0	0	0.054	0.324	0	0.158	0.414	String
Os06t0253100-01	Os02t0758000-01	1341305	1329350	4530.OS06T0253100-01	4530.OS02T0758000-01	0	0	0.2	0.697	0.195	0	0	0.773	0.412	String
Os06t0229800-01	Os04t0535600-02	1341176	1336186	4530.OS06T0229800-01	4530.OS04T0535600-01	0.084	0	0	0	0	0	0	0.384	0.412	String
Os08t0520900-00	Os02t0202400-01	1348004	1326805	4530.OS08T0520900-00	4530.OS02T0202400-01	0	0	0	0	0	0	0	0.412	0.412	String
Os08t0556900-02	Os04t0350100-01	1348301	1335024	4530.OS08T0556900-01	4530.OS04T0350100-01	0	0	0	0	0.257	0	0	0.242	0.412	String
Os03t0322900-00	Os03t0168100-01	1331646	1330526	4530.OS03T0322900-00	4530.OS03T0168100-01	0	0	0	0	0.143	0	0	0.342	0.412	String
Os05t0186300-01	Os01t0110700-01	1337997	1321093	4530.OS05T0186300-01	4530.OS01T0110700-01	0	0	0	0	0	0	0	0.411	0.411	String
Os04t0613200-01	Os01t0748150-01	1336736	1324307	4530.OS04T0613200-01	4530.OS01T0748150-01	0	0	0	0	0	0	0	0.41	0.41	String
Os03t0700700-04	Os03t0340700-01	1333029	1331762	4530.OS03T0700700-01	4530.OS03T0340700-01	0	0	0	0	0	0	0	0.41	0.41	String
Os03t0747400-00	Os03t0322900-00	1333349	1331646	4530.OS03T0747400-00	4530.OS03T0322900-00	0	0	0	0	0.044	0	0	0.409	0.41	String
Os04t0307200-01	Os02t0612000-01	1334889	1328371	4530.OS04T0307200-01	4530.OS02T0612000-01	0	0	0	0	0.047	0	0	0.407	0.41	String
Os04t0421800-01	Os01t0558300-01	1335363	1323088	4530.OS04T0421800-01	4530.OS01T0558300-01	0	0	0	0	0	0	0	0.41	0.41	String
Os11t0530600-01	Os07t0124500-01	1353813	1343394	4530.OS11T0530600-01	4530.OS07T0124500-01	0	0	0	0	0	0	0	0.411	0.41	String
Os11t0244200-01	Os06t0726200-02	1353229	1343164	4530.OS11T0244200-01	4530.OS06T0726200-02	0	0	0	0	0	0	0	0.41	0.41	String
Os03t0747400-00	Os01t0276300-01	1333349	1322295	4530.OS03T0747400-00	4530.OS01T0276300-01	0	0	0	0	0.044	0	0	0.409	0.41	String
Os09t0560300-01	Os08t0431500-01	1350256	1347459	4530.OS09T0560300-01	4530.OS08T0431500-01	0	0	0	0	0.41	0	0	0	0.41	String
Os04t0432500-01	Os01t0565900-01	1335420	1323122	4530.OS04T0432500-01	4530.OS01T0565900-01	0	0	0	0	0.377	0.048	0	0.085	0.409	String
Os11t0151300-01	Os08t0430200-01	1352721	1347450	4530.OS11T0151300-01	4530.OS08T0430200-01	0	0	0	0	0.17	0.318	0	0	0.409	String
Os11t0538900-01	Os02t0117700-01	1353841	1326118	4530.OS11T0538900-01	4530.OS02T0117700-01	0	0	0	0	0.083	0	0	0.382	0.409	String
Os05t0179950-00	Os01t0633500-00	1337957	1323528	4530.OS05T0179950-00	4530.OS01T0633500-00	0	0	0	0	0.149	0	0	0.335	0.409	String
Os12t0147200-01	Os03t0322900-00	1354987	1331646	4530.OS12T0147200-01	4530.OS03T0322900-00	0	0	0	0	0.389	0	0	0.072	0.408	String
Os06t0253100-01	Os04t0623300-03	1341305	1336822	4530.OS06T0253100-01	4530.OS04T0623300-01	0	0	0	0	0	0	0	0.408	0.408	String
Os11t0533400-01	Os02t0758000-01	1353825	1329350	4530.OS11T0533400-01	4530.OS02T0758000-01	0	0	0	0	0	0	0	0.409	0.408	String
Os12t0623800-01	Os01t0323600-01	1356564	1322521	4530.OS12T0623800-01	4530.OS01T0323600-01	0	0	0	0	0.044	0	0	0.407	0.408	String
Os07t0213800-01	Os06t0507200-01	1343915	1341915	4530.OS07T0213800-01	4530.OS06T0507200-01	0	0	0	0	0.408	0	0	0	0.408	String
Os04t0482000-01	Os03t0358100-01	1335797	1331864	4530.OS04T0482000-01	4530.OS03T0358100-01	0.093	0	0	0	0.049	0.099	0	0.328	0.408	String
Os06t0608300-01	Os04t0482000-01	1342361	1335797	4530.OS06T0608300-01	4530.OS04T0482000-01	0	0	0	0	0	0	0	0.408	0.408	String
Os08t0430200-01	Os08t0128500-00	1347450	1346167	4530.OS08T0430200-01	4530.OS08T0128500-00	0	0	0	0	0.16	0.325	0	0	0.408	String
Os11t0533400-01	Os06t0219500-00	1353825	1341109	4530.OS11T0533400-01	4530.OS06T0219500-00	0	0	0	0	0	0	0	0.409	0.408	String
Os10t0569200-01	Os06t0149400-01	1352268	1340621	4530.OS10T0569200-01	4530.OS06T0149400-01	0	0	0	0	0.402	0.052	0	0	0.408	String
Os04t0307200-01	Os03t0781700-01	1334889	1333594	4530.OS04T0307200-01	4530.OS03T0781700-01	0	0	0	0	0	0	0	0.407	0.407	String
Os09t0482600-01	Os01t0844300-01	1349674	1324966	4530.OS09T0482600-01	4530.OS01T0844300-01	0	0	0	0	0	0.32	0	0.164	0.407	String
Os09t0474300-01	Os01t0844300-01	1349619	1324966	4530.OS09T0474300-01	4530.OS01T0844300-01	0	0	0	0	0	0.32	0	0.164	0.407	String
Os03t0772800-02	Os01t0784800-01	1333540	1324577	4530.OS03T0772800-01	4530.OS01T0784800-01	0	0	0	0	0	0	0	0.407	0.407	String
Os06t0503400-01	Os04t0307200-01	1341894	1334889	4530.OS06T0503400-01	4530.OS04T0307200-01	0	0	0	0	0	0	0	0.407	0.407	String
Os11t0454000-01	Os03t0747400-00	1353572	1333349	4530.OS11T0454000-01	4530.OS03T0747400-00	0	0	0	0	0	0	0	0.407	0.407	String
Os04t0610600-01	Os03t0826800-01	1336712	1333978	4530.OS04T0610600-01	4530.OS03T0826800-01	0	0	0	0	0	0	0	0.407	0.407	String
Os08t0104400-01	Os06t0592500-01	1345979	1342275	4530.OS08T0104400-01	4530.OS06T0592500-01	0	0	0	0	0	0	0	0.407	0.407	String
Os05t0143500-01	Os04t0107900-02	1337707	1334270	4530.OS05T0143500-02	4530.OS04T0107900-02	0	0	0	0	0.044	0.257	0	0.232	0.406	String
Os06t0324400-01	Os01t0303300-01	1341621	1322433	4530.OS06T0324400-01	4530.OS01T0303300-01	0	0	0	0	0.34	0	0	0.137	0.406	String
Os09t0505700-02	Os01t0300200-02	1349839	1322414	4530.OS09T0505700-02	4530.OS01T0300200-01	0.074	0	0	0	0.058	0.154	0	0.29	0.405	String
Os10t0542100-01	Os03t0699000-01	1352047	1333014	4530.OS10T0542100-01	4530.OS03T0699000-01	0	0	0	0	0.123	0	0	0.348	0.404	String
Os12t0617900-01	Os03t0118400-01	1356531	1330125	4530.OS12T0617900-02	4530.OS03T0118400-01	0	0	0	0	0.054	0.307	0	0.164	0.404	String
Os03t0296400-03	Os01t0322800-01	1331469	1322516	4530.OS03T0296400-01	4530.OS01T0322800-01	0	0	0	0	0.403	0	0	0	0.403	String
Os03t0322900-00	Os02t0250600-01	1331646	1327088	4530.OS03T0322900-00	4530.OS02T0250600-01	0	0	0	0	0.128	0	0	0.344	0.403	String
Os08t0520900-00	Os01t0111600-01	1348004	1321101	4530.OS08T0520900-00	4530.OS01T0111600-01	0	0	0	0	0.121	0	0	0.349	0.403	String
Os07t0246200-02	Os01t0135800-01	1344051	1321297	4530.OS07T0246200-03	4530.OS01T0135800-01	0	0	0	0	0	0	0	0.403	0.403	String
Os11t0594200-01	Os04t0337201-00	1354109	1334979	4530.OS11T0594200-01	4530.OS04T0337201-00	0	0	0	0	0.159	0.319	0	0	0.402	String
Os03t0136200-01	Os01t0323600-01	1330274	1322521	4530.OS03T0136200-01	4530.OS01T0323600-01	0.063	0	0	0	0.205	0	0	0.26	0.4	String
Os11t0242800-01	Os01t0600900-02	1353222	1323310	4530.OS11T0242800-01	4530.OS01T0600900-02	0	0	0	0.915	0.81	0.753	0	0.485	0.953	both
Os08t0559200-01	Os05t0373700-01	1348323	1338739	4530.OS08T0559200-01	4530.OS05T0373700-01	0	0	0	0	0.818	0.106	0	0	0.83	both
Os06t0253100-01	Os04t0107900-02	1341305	1334270	4530.OS06T0253100-01	4530.OS04T0107900-02	0.048	0	0	0	0.165	0	0	0.53	0.594	both
Os06t0716700-02	Os06t0593100-01	1343100	1342278	4530.OS06T0716700-02	4530.OS06T0593100-01	0.067	0	0	0	0.487	0	0	0.049	0.505	both
Os04g0508900	Os01t0179300-01	NA	NA	NA	NA	NA	NA	NA	NA	NA	NA	NA	NA	NA	MERLIN
Os11g0573000	Os01t0185200-03	NA	NA	NA	NA	NA	NA	NA	NA	NA	NA	NA	NA	NA	MERLIN
Os02g0125400	Os01t0249200-01	NA	NA	NA	NA	NA	NA	NA	NA	NA	NA	NA	NA	NA	MERLIN
Os04g0640500	Os01t0600900-02	NA	NA	NA	NA	NA	NA	NA	NA	NA	NA	NA	NA	NA	MERLIN
Os02g0572600	Os02g0579000	NA	NA	NA	NA	NA	NA	NA	NA	NA	NA	NA	NA	NA	MERLIN
Os12g0290100	Os02t0101100-01	NA	NA	NA	NA	NA	NA	NA	NA	NA	NA	NA	NA	NA	MERLIN
Os11g0173900	Os02t0113300-00	NA	NA	NA	NA	NA	NA	NA	NA	NA	NA	NA	NA	NA	MERLIN
Os07g0227800	Os02t0135900-02	NA	NA	NA	NA	NA	NA	NA	NA	NA	NA	NA	NA	NA	MERLIN
Os06g0698300	Os02t0463401-00	NA	NA	NA	NA	NA	NA	NA	NA	NA	NA	NA	NA	NA	MERLIN
Os05g0476700	Os02t0647300-01	NA	NA	NA	NA	NA	NA	NA	NA	NA	NA	NA	NA	NA	MERLIN
Os11g0249900	Os03t0118400-01	NA	NA	NA	NA	NA	NA	NA	NA	NA	NA	NA	NA	NA	MERLIN
Os07g0558100	Os03t0250000-02	NA	NA	NA	NA	NA	NA	NA	NA	NA	NA	NA	NA	NA	MERLIN
Os08g0546800	Os03t0266300-03	NA	NA	NA	NA	NA	NA	NA	NA	NA	NA	NA	NA	NA	MERLIN
Os07g0567700	Os03t0385400-01	NA	NA	NA	NA	NA	NA	NA	NA	NA	NA	NA	NA	NA	MERLIN
Os12g0152900	Os03t0734100-02	NA	NA	NA	NA	NA	NA	NA	NA	NA	NA	NA	NA	NA	MERLIN
Os12g0570000	Os04t0382200-01	NA	NA	NA	NA	NA	NA	NA	NA	NA	NA	NA	NA	NA	MERLIN
Os08g0535800	Os04t0482000-01	NA	NA	NA	NA	NA	NA	NA	NA	NA	NA	NA	NA	NA	MERLIN
Os11g0573000	Os04t0501600-01	NA	NA	NA	NA	NA	NA	NA	NA	NA	NA	NA	NA	NA	MERLIN
Os07g0158500	Os04t0613200-01	NA	NA	NA	NA	NA	NA	NA	NA	NA	NA	NA	NA	NA	MERLIN
Os08g0532200	Os05t0411200-01	NA	NA	NA	NA	NA	NA	NA	NA	NA	NA	NA	NA	NA	MERLIN
Os05g0218100	Os05t0432200-00	NA	NA	NA	NA	NA	NA	NA	NA	NA	NA	NA	NA	NA	MERLIN
Os02g0764700	Os06t0160200-01	NA	NA	NA	NA	NA	NA	NA	NA	NA	NA	NA	NA	NA	MERLIN
Os03g0745000	Os06t0253100-01	NA	NA	NA	NA	NA	NA	NA	NA	NA	NA	NA	NA	NA	MERLIN
Os07g0583200	Os06t0625400-02	NA	NA	NA	NA	NA	NA	NA	NA	NA	NA	NA	NA	NA	MERLIN
Os02g0125400	Os06t0636700-01	NA	NA	NA	NA	NA	NA	NA	NA	NA	NA	NA	NA	NA	MERLIN
Os02g0702100	Os07t0164800-01	NA	NA	NA	NA	NA	NA	NA	NA	NA	NA	NA	NA	NA	MERLIN
Os05g0218100	Os07t0214300-01	NA	NA	NA	NA	NA	NA	NA	NA	NA	NA	NA	NA	NA	MERLIN
Os04g0508900	Os07t0262200-02	NA	NA	NA	NA	NA	NA	NA	NA	NA	NA	NA	NA	NA	MERLIN
Os05g0398800	Os07t0440100-00	NA	NA	NA	NA	NA	NA	NA	NA	NA	NA	NA	NA	NA	MERLIN
Os03g0325600	Os07t0607400-01	NA	NA	NA	NA	NA	NA	NA	NA	NA	NA	NA	NA	NA	MERLIN
Os12g0507500	Os07t0693400-00	NA	NA	NA	NA	NA	NA	NA	NA	NA	NA	NA	NA	NA	MERLIN
Os06g0654900	Os08g0200600	NA	NA	NA	NA	NA	NA	NA	NA	NA	NA	NA	NA	NA	MERLIN
Os02g0121100	Os08t0299200-01	NA	NA	NA	NA	NA	NA	NA	NA	NA	NA	NA	NA	NA	MERLIN
Os02g0133800	Os08t0299200-01	NA	NA	NA	NA	NA	NA	NA	NA	NA	NA	NA	NA	NA	MERLIN
Os06g0677700	Os08t0430200-01	NA	NA	NA	NA	NA	NA	NA	NA	NA	NA	NA	NA	NA	MERLIN
Os02g0634800	Os09t0373000-01	NA	NA	NA	NA	NA	NA	NA	NA	NA	NA	NA	NA	NA	MERLIN
Os04g0495800	Os09t0511600-04	NA	NA	NA	NA	NA	NA	NA	NA	NA	NA	NA	NA	NA	MERLIN
Os06g0553100	Os10t0492600-01	NA	NA	NA	NA	NA	NA	NA	NA	NA	NA	NA	NA	NA	MERLIN
Os12g0507500	Os10t0506200-00	NA	NA	NA	NA	NA	NA	NA	NA	NA	NA	NA	NA	NA	MERLIN
Os02g0120100	Os11t0131900-01	NA	NA	NA	NA	NA	NA	NA	NA	NA	NA	NA	NA	NA	MERLIN
Os03g0699400	Os11t0482000-01	NA	NA	NA	NA	NA	NA	NA	NA	NA	NA	NA	NA	NA	MERLIN
Os11g0551900	Os12t0114500-01	NA	NA	NA	NA	NA	NA	NA	NA	NA	NA	NA	NA	NA	MERLIN
Os11g0573000	Os12t0617900-01	NA	NA	NA	NA	NA	NA	NA	NA	NA	NA	NA	NA	NA	MERLIN
Os02t0718900-02	Os01t0300200-02	NA	NA	NA	NA	NA	NA	NA	NA	NA	NA	NA	NA	NA	MERLIN
Os04t0546500-02	Os02t0250600-01	NA	NA	NA	NA	NA	NA	NA	NA	NA	NA	NA	NA	NA	MERLIN
Os04t0546500-02	Os02t0530600-01	NA	NA	NA	NA	NA	NA	NA	NA	NA	NA	NA	NA	NA	MERLIN
Os01t0300200-02	Os02t0718900-02	NA	NA	NA	NA	NA	NA	NA	NA	NA	NA	NA	NA	NA	MERLIN
Os04t0352400-01	Os02t0758000-01	NA	NA	NA	NA	NA	NA	NA	NA	NA	NA	NA	NA	NA	MERLIN
Os06t0608300-01	Os03t0234600-00	NA	NA	NA	NA	NA	NA	NA	NA	NA	NA	NA	NA	NA	MERLIN
Os05t0490700-01	Os03t0264700-01	NA	NA	NA	NA	NA	NA	NA	NA	NA	NA	NA	NA	NA	MERLIN
Os08t0559200-01	Os05t0373700-01	NA	NA	NA	NA	NA	NA	NA	NA	NA	NA	NA	NA	NA	MERLIN
Os10t0492600-01	Os05t0542500-02	NA	NA	NA	NA	NA	NA	NA	NA	NA	NA	NA	NA	NA	MERLIN
Os08t0559200-01	Os08t0431500-01	NA	NA	NA	NA	NA	NA	NA	NA	NA	NA	NA	NA	NA	MERLIN
Os01t0259400-01	Os08t0490900-00	NA	NA	NA	NA	NA	NA	NA	NA	NA	NA	NA	NA	NA	MERLIN
Os10t0518200-01	Os09t0560300-01	NA	NA	NA	NA	NA	NA	NA	NA	NA	NA	NA	NA	NA	MERLIN
Os12g0610600	Os12t0112200-01	NA	NA	NA	NA	NA	NA	NA	NA	NA	NA	NA	NA	NA	MERLIN
Os11t0151300-01	Os12t0556400-02	NA	NA	NA	NA	NA	NA	NA	NA	NA	NA	NA	NA	NA	MERLIN
Os01t0565900-01	Os01g0328400	1323122	1322536	4530.OS01T0565900-01	4530.OS01T0328400-01	0	0	0	0	0.128	0.707	0	0	0.733	String
Os01t0661500-01	Os01g0328400	1323701	1322536	4530.OS01T0661500-01	4530.OS01T0328400-01	0	0	0	0	0	0.293	0.9	0.063	0.927	String
Os01t0805900-01	Os01g0328400	1324697	1322536	4530.OS01T0805900-01	4530.OS01T0328400-01	0	0	0	0	0	0.101	0	0.591	0.616	String
Os01t0896800-01	Os01g0328400	1325357	1322536	4530.OS01T0896800-01	4530.OS01T0328400-01	0	0	0	0	0.926	0.812	0	0.448	0.991	String
Os01t0918300-01	Os01g0328400	1325510	1322536	4530.OS01T0918300-01	4530.OS01T0328400-01	0	0	0	0	0.085	0.103	0.9	0.616	0.964	String
Os02g0133800	Os01g0328400	1326263	1322536	4530.OS02T0133800-01	4530.OS01T0328400-01	0	0	0	0	0.148	0.275	0.9	0	0.932	both
Os02g0133800	Os01t0633500-00	1326263	1323528	4530.OS02T0133800-01	4530.OS01T0633500-00	0	0	0	0	0	0	0	0.713	0.713	String
Os02g0634800	Os01g0328400	1328523	1322536	4530.OS02T0634800-01	4530.OS01T0328400-01	0	0	0	0	0.045	0.589	0	0.246	0.678	String
Os02g0634800	Os01t0918300-01	1328523	1325510	4530.OS02T0634800-01	4530.OS01T0918300-01	0	0	0	0	0.05	0.319	0	0.257	0.477	String
Os02g0764700	Os01t0705200-01	1329393	1323993	4530.OS02T0764700-01	4530.OS01T0705200-01	0	0	0	0	0	0	0	0.427	0.426	String
Os02t0602500-02	Os01g0328400	1328300	1322536	4530.OS02T0602500-02	4530.OS01T0328400-01	0	0	0	0	0.063	0	0.9	0	0.902	String
Os02t0602500-02	Os02g0121100	1328300	1326150	4530.OS02T0602500-02	4530.OS02T0121100-01	0	0	0	0	0.05	0	0.9	0	0.9	String
Os03g0745000	Os02t0758000-01	1333333	1329350	4530.OS03T0745000-01	4530.OS02T0758000-01	0	0	0	0	0.128	0	0	0.471	0.518	String
Os03t0118400-01	Os01g0328400	1330125	1322536	4530.OS03T0118400-01	4530.OS01T0328400-01	0	0	0	0	0.044	0.097	0.9	0.049	0.906	String
Os03t0118400-01	Os02g0125400	1330125	1326195	4530.OS03T0118400-01	4530.OS02T0125400-01	0	0	0	0	0.044	0.335	0	0.183	0.435	String
Os03t0118400-01	Os02g0133800	1330125	1326263	4530.OS03T0118400-01	4530.OS02T0133800-01	0	0	0	0	0.058	0.093	0.9	0	0.907	String
Os03t0214600-02	Os01g0328400	1330887	1322536	4530.OS03T0214600-01	4530.OS01T0328400-01	0	0	0	0	0.056	0.32	0.9	0.076	0.932	String
Os03t0214600-02	Os02g0133800	1330887	1326263	4530.OS03T0214600-01	4530.OS02T0133800-01	0	0	0	0	0.914	0.864	0.9	0.578	0.999	String
Os03t0261500-02	Os02g0121100	1331193	1326150	4530.OS03T0261500-01	4530.OS02T0121100-01	0	0	0	0	0	0	0.9	0	0.9	String
Os03t0296400-03	Os01g0328400	1331469	1322536	4530.OS03T0296400-01	4530.OS01T0328400-01	0	0	0	0	0.341	0.216	0	0	0.461	String
Os03t0296400-03	Os02g0133800	1331469	1326263	4530.OS03T0296400-01	4530.OS02T0133800-01	0	0	0	0	0.614	0.108	0	0.053	0.645	String
Os03t0670700-04	Os02g0121100	1332858	1326150	4530.OS03T0670700-01	4530.OS02T0121100-01	0	0	0	0	0.044	0.215	0	0.323	0.447	String
Os03t0772800-02	Os02g0133800	1333540	1326263	4530.OS03T0772800-01	4530.OS02T0133800-01	0	0	0	0	0.531	0	0	0.179	0.598	String
Os04g0460600	Os01g0328400	1335637	1322536	4530.OS04T0460600-02	4530.OS01T0328400-01	0	0	0	0	0	0	0	0.422	0.422	String
Os04g0508900	Os01g0328400	1335994	1322536	4530.OS04T0508900-00	4530.OS01T0328400-01	0	0	0	0	0.063	0	0.9	0.05	0.903	String
Os04g0508900	Os01t0918300-01	1335994	1325510	4530.OS04T0508900-00	4530.OS01T0918300-01	0	0	0	0	0	0	0.9	0.05	0.9	String
Os04g0508900	Os02t0602500-02	1335994	1328300	4530.OS04T0508900-00	4530.OS02T0602500-02	0	0	0	0	0.06	0	0.9	0	0.901	String
Os04t0107900-02	Os03g0745000	1334270	1333333	4530.OS04T0107900-02	4530.OS03T0745000-01	0	0	0	0	0.218	0.319	0.9	0.551	0.972	String
Os04t0118400-01	Os01g0328400	1334326	1322536	4530.OS04T0118400-01	4530.OS01T0328400-01	0	0	0	0	0.342	0.699	0	0.049	0.795	String
Os04t0683100-02	Os02g0121100	1337290	1326150	4530.OS04T0683100-01	4530.OS02T0121100-01	0	0	0	0	0.049	0.048	0.9	0.058	0.903	String
Os05g0323800	Os05t0154800-01	1338495	1337800	4530.OS05T0323800-01	4530.OS05T0154800-01	0	0	0	0	0	0	0	0.501	0.501	String
Os05g0398800	Os03t0183800-02	1338869	1330641	4530.OS05T0398800-01	4530.OS03T0183800-01	0	0	0	0.791	0	0.048	0.9	0	0.9	String
Os05g0476700	Os01t0582600-01	1339349	1323200	4530.OS05T0476700-01	4530.OS01T0582600-01	0	0	0	0	0.598	0	0	0	0.598	String
Os05t0113900-01	Os01g0328400	1337499	1322536	4530.OS05T0113900-01	4530.OS01T0328400-01	0	0	0	0	0.135	0.608	0	0	0.646	String
Os05t0143500-01	Os01g0328400	1337707	1322536	4530.OS05T0143500-02	4530.OS01T0328400-01	0	0	0	0	0	0.051	0.9	0	0.901	String
Os05t0143500-01	Os02g0133800	1337707	1326263	4530.OS05T0143500-02	4530.OS02T0133800-01	0	0	0	0	0	0.053	0.9	0	0.901	String
Os05t0154800-01	Os02g0121100	1337800	1326150	4530.OS05T0154800-01	4530.OS02T0121100-01	0	0	0	0	0.046	0.181	0.9	0.078	0.918	String
Os05t0187800-01	Os01g0328400	1338003	1322536	4530.OS05T0187800-01	4530.OS01T0328400-01	0	0	0	0	0	0	0.9	0.071	0.903	String
Os05t0302700-01	Os01g0328400	1338408	1322536	4530.OS05T0302700-01	4530.OS01T0328400-01	0	0	0	0	0.503	0.054	0	0.228	0.605	String
Os05t0373700-01	Os01g0328400	1338739	1322536	4530.OS05T0373700-01	4530.OS01T0328400-01	0	0	0	0	0.847	0.099	0	0.079	0.862	String
Os05t0402900-01	Os03g0699400	1338893	1333018	4530.OS05T0402900-01	4530.OS03T0699400-01	0	0	0	0	0	0	0	0.408	0.408	String
Os05t0403300-01	Os03g0699400	1338897	1333018	4530.OS05T0403300-01	4530.OS03T0699400-01	0	0	0	0	0	0	0	0.408	0.408	String
Os05t0552300-02	Os01g0328400	1339884	1322536	4530.OS05T0552300-02	4530.OS01T0328400-01	0	0	0	0	0.959	0.813	0	0.064	0.992	String
Os05t0574500-01	Os01g0328400	1340063	1322536	4530.OS05T0574500-01	4530.OS01T0328400-01	0	0	0	0	0.334	0.052	0	0.25	0.485	String
Os05t0574500-01	Os02g0133800	1340063	1326263	4530.OS05T0574500-01	4530.OS02T0133800-01	0	0	0	0	0.65	0.056	0	0.255	0.732	String
Os06g0553100	Os03g0745000	1342093	1333333	4530.OS06T0553100-01	4530.OS03T0745000-01	0	0	0	0.857	0.049	0.051	0.9	0	0.901	String
Os06g0553100	Os04t0107900-02	1342093	1334270	4530.OS06T0553100-01	4530.OS04T0107900-02	0	0	0	0	0	0.319	0.9	0.139	0.936	String
Os06g0622500	Os01g0328400	1342447	1322536	4530.OS06T0622500-00	4530.OS01T0328400-01	0	0	0	0	0	0.155	0.9	0	0.911	String
Os06g0622500	Os02g0133800	1342447	1326263	4530.OS06T0622500-00	4530.OS02T0133800-01	0	0	0	0	0.045	0.107	0.9	0	0.907	String
Os06g0622500	Os04g0508900	1342447	1335994	4530.OS06T0622500-00	4530.OS04T0508900-00	0	0	0	0	0.044	0.416	0	0	0.417	String
Os06g0677700	Os02t0820000-01	1342787	1329818	4530.OS06T0677700-00	4530.OS02T0820000-01	0	0	0	0	0.044	0.592	0.6	0.14	0.847	String
Os06g0677700	Os03t0670700-04	1342787	1332858	4530.OS06T0677700-00	4530.OS03T0670700-01	0	0	0	0	0.045	0.286	0	0.255	0.447	String
Os06g0677700	Os04t0683100-02	1342787	1337290	4530.OS06T0677700-00	4530.OS04T0683100-01	0	0	0	0	0.206	0.96	0	0.751	0.991	String
Os06g0698300	Os01t0705200-01	1342930	1323993	4530.OS06T0698300-01	4530.OS01T0705200-01	0	0	0	0	0.635	0	0	0	0.635	both
Os06g0698300	Os04t0589800-01	1342930	1336556	4530.OS06T0698300-01	4530.OS04T0589800-01	0	0	0	0	0.473	0	0	0	0.473	String
Os06g0698300	Os04t0610600-01	1342930	1336712	4530.OS06T0698300-01	4530.OS04T0610600-01	0	0	0	0	0.44	0	0	0	0.44	String
Os06g0698300	Os06t0651200-01	1342930	1342619	4530.OS06T0698300-01	4530.OS06T0651200-01	0	0	0	0	0.52	0	0	0	0.52	both
Os06t0149400-01	Os01g0328400	1340621	1322536	4530.OS06T0149400-01	4530.OS01T0328400-01	0	0	0	0	0.468	0	0	0	0.468	String
Os06t0604500-01	Os03g0699400	1342336	1333018	4530.OS06T0604500-01	4530.OS03T0699400-01	0	0	0	0	0	0	0	0.406	0.406	String
Os06t0608300-01	Os01g0328400	1342361	1322536	4530.OS06T0608300-01	4530.OS01T0328400-01	0	0	0	0	0.17	0.284	0	0.352	0.581	String
Os06t0608300-01	Os02g0121100	1342361	1326150	4530.OS06T0608300-01	4530.OS02T0121100-01	0	0	0	0	0.044	0	0.9	0.101	0.906	String
Os06t0608300-01	Os02g0133800	1342361	1326263	4530.OS06T0608300-01	4530.OS02T0133800-01	0	0	0	0	0.095	0.048	0	0.565	0.592	String
Os06t0716700-02	Os03g0745000	1343100	1333333	4530.OS06T0716700-02	4530.OS03T0745000-01	0	0	0	0	0	0.271	0	0.341	0.499	String
Os06t0716700-02	Os06g0553100	1343100	1342093	4530.OS06T0716700-02	4530.OS06T0553100-01	0	0	0	0	0	0.271	0	0.341	0.499	String
Os07g0558100	Os01t0633500-00	1344959	1323528	4530.OS07T0558100-00	4530.OS01T0633500-00	0	0	0	0	0	0	0	0.68	0.68	String
Os07g0558100	Os03t0670700-04	1344959	1332858	4530.OS07T0558100-00	4530.OS03T0670700-01	0	0	0	0	0.044	0.154	0	0.38	0.454	String
Os07t0124500-01	Os01g0328400	1343394	1322536	4530.OS07T0124500-01	4530.OS01T0328400-01	0	0	0	0	0.084	0.643	0	0.067	0.668	String
Os07t0186400-01	Os02g0813800	1343754	1329760	4530.OS07T0186400-01	4530.OS02T0813800-01	0	0	0	0	0.047	0.307	0	0.169	0.403	both
Os07t0206400-01	Os02g0634800	1343866	1328523	4530.OS07T0206400-01	4530.OS02T0634800-01	0	0	0	0	0	0	0	0.49	0.489	String
Os07t0213800-01	Os02g0125400	1343915	1326195	4530.OS07T0213800-01	4530.OS02T0125400-01	0	0	0	0	0	0	0	0.425	0.424	String
Os07t0224000-00	Os01g0328400	1343951	1322536	4530.OS07T0224000-00	4530.OS01T0328400-01	0	0	0	0	0.96	0.773	0	0.179	0.992	String
Os07t0246200-02	Os02g0125400	1344051	1326195	4530.OS07T0246200-03	4530.OS02T0125400-01	0	0	0	0	0	0	0	0.501	0.501	String
Os07t0262200-02	Os01g0328400	1344111	1322536	4530.OS07T0262200-02	4530.OS01T0328400-01	0	0	0	0	0.473	0.091	0	0	0.5	both
Os07t0529600-02	Os07g0158500	1344776	1343571	4530.OS07T0529600-01	4530.OS07T0158500-00	0	0	0	0	0	0	0	0.597	0.597	String
Os08g0532200	Os01t0286600-01	1348088	1322357	4530.OS08T0532200-01	4530.OS01T0286600-01	0	0	0	0	0.225	0	0	0.776	0.819	String
Os08g0532200	Os02t0783700-01	1348088	1329535	4530.OS08T0532200-01	4530.OS02T0783700-01	0.055	0	0	0	0.113	0.155	0	0.349	0.477	String
Os08g0532200	Os03t0331600-01	1348088	1331693	4530.OS08T0532200-01	4530.OS03T0331600-01	0	0	0	0	0.658	0	0	0	0.658	String
Os08g0532200	Os04t0490100-00	1348088	1335855	4530.OS08T0532200-01	4530.OS04T0490100-00	0	0	0	0	0.049	0	0	0.576	0.579	String
Os08g0532200	Os07t0490300-01	1348088	1344551	4530.OS08T0532200-01	4530.OS07T0490300-01	0	0	0	0	0.046	0	0	0.422	0.425	String
Os08g0546800	Os03g0745000	1348206	1333333	4530.OS08T0546800-01	4530.OS03T0745000-01	0	0	0	0.872	0	0	0.9	0.691	0.908	String
Os08g0546800	Os04t0107900-02	1348206	1334270	4530.OS08T0546800-01	4530.OS04T0107900-02	0	0	0	0	0.063	0.319	0.9	0.139	0.937	String
Os08g0546800	Os06g0553100	1348206	1342093	4530.OS08T0546800-01	4530.OS06T0553100-01	0	0	0	0.757	0	0	0.9	0	0.9	String
Os08g0546800	Os06t0592500-01	1348206	1342275	4530.OS08T0546800-01	4530.OS06T0592500-01	0	0	0	0	0.101	0	0	0.435	0.47	String
Os08g0546800	Os06t0716700-02	1348206	1343100	4530.OS08T0546800-01	4530.OS06T0716700-02	0	0	0	0	0	0.271	0	0.341	0.499	String
Os08t0128500-00	Os01g0328400	1346167	1322536	4530.OS08T0128500-00	4530.OS01T0328400-01	0	0	0	0	0.952	0.773	0	0.089	0.989	String
Os08t0430200-01	Os01g0328400	1347450	1322536	4530.OS08T0430200-01	4530.OS01T0328400-01	0	0	0	0	0.059	0.68	0.9	0.168	0.971	String
Os08t0430200-01	Os04g0508900	1347450	1335994	4530.OS08T0430200-01	4530.OS04T0508900-00	0	0	0	0	0.059	0	0.9	0.341	0.932	String
Os08t0490900-00	Os01g0328400	1347794	1322536	4530.OS08T0490900-00	4530.OS01T0328400-01	0	0	0	0	0.145	0.577	0.9	0.075	0.962	String
Os08t0559200-01	Os01g0328400	1348323	1322536	4530.OS08T0559200-01	4530.OS01T0328400-01	0	0	0	0	0.987	0.773	0	0.476	0.998	String
Os09t0133600-02	Os05g0323800	1348505	1338495	4530.OS09T0133600-01	4530.OS05T0323800-01	0	0	0	0	0.164	0	0	0.571	0.626	both
Os09t0386500-01	Os02g0813800	1349089	1329760	4530.OS09T0386500-01	4530.OS02T0813800-01	0	0	0	0	0.047	0.307	0	0.169	0.403	String
Os09t0460200-00	Os04g0508900	1349523	1335994	4530.OS09T0460200-00	4530.OS04T0508900-00	0	0	0	0	0	0	0	0.558	0.558	String
Os09t0482600-01	Os02g0634800	1349674	1328523	4530.OS09T0482600-01	4530.OS02T0634800-01	0	0	0	0	0	0.1	0	0.446	0.48	String
Os09t0558200-02	Os02g0702100	1350237	1328939	4530.OS09T0558200-01	4530.OS02T0702100-01	0	0	0	0	0	0	0	0.517	0.517	String
Os09t0570850-00	Os01g0328400	1350350	1322536	4530.OS09T0570850-00	4530.OS01T0328400-01	0	0	0	0	0	0.577	0	0.075	0.591	String
Os10g0419300	Os02t0302200-01	1351293	1327333	4530.OS10T0419300-00	4530.OS02T0302200-01	0	0	0	0	0	0	0.65	0	0.65	String
Os10g0419300	Os02t0302700-01	1351293	1327336	4530.OS10T0419300-00	4530.OS02T0302700-01	0	0	0	0	0	0	0.65	0	0.65	String
Os10g0419300	Os03g0745000	1351293	1333333	4530.OS10T0419300-00	4530.OS03T0745000-01	0	0	0	0.923	0	0	0.9	0.772	0.905	String
Os10g0419300	Os04t0107900-02	1351293	1334270	4530.OS10T0419300-00	4530.OS04T0107900-02	0	0	0	0	0	0.319	0.9	0.139	0.936	both
Os10g0419300	Os06g0553100	1351293	1342093	4530.OS10T0419300-00	4530.OS06T0553100-01	0	0	0	0.8	0.049	0.051	0.9	0	0.901	String
Os10g0419300	Os06t0716700-02	1351293	1343100	4530.OS10T0419300-00	4530.OS06T0716700-02	0	0	0	0	0	0.271	0	0.341	0.499	String
Os10g0419300	Os08g0546800	1351293	1348206	4530.OS10T0419300-00	4530.OS08T0546800-01	0	0	0	0.753	0	0	0.9	0.52	0.912	String
Os10t0488100-01	Os01g0328400	1351676	1322536	4530.OS10T0488100-01	4530.OS01T0328400-01	0	0	0	0	0.633	0	0	0	0.633	both
Os10t0488100-01	Os02g0133800	1351676	1326263	4530.OS10T0488100-01	4530.OS02T0133800-01	0	0	0	0	0.827	0	0	0.077	0.834	String
Os10t0569200-01	Os01g0328400	1352268	1322536	4530.OS10T0569200-01	4530.OS01T0328400-01	0	0	0	0	0.414	0.643	0	0	0.782	String
Os10t0569200-01	Os02g0133800	1352268	1326263	4530.OS10T0569200-01	4530.OS02T0133800-01	0	0	0	0	0.283	0	0	0.21	0.409	String
Os11g0249900	Os04t0107900-02	1353262	1334270	4530.OS11T0249900-01	4530.OS04T0107900-02	0	0	0	0	0	0.155	0	0.475	0.537	String
Os11g0573000	Os01g0328400	1353997	1322536	4530.OS11T0573000-01	4530.OS01T0328400-01	0	0	0	0	0.055	0.639	0.9	0.064	0.963	String
Os11g0573000	Os02t0602500-02	1353997	1328300	4530.OS11T0573000-01	4530.OS02T0602500-02	0	0	0	0	0.056	0	0.9	0	0.901	String
Os11g0573000	Os04g0508900	1353997	1335994	4530.OS11T0573000-01	4530.OS04T0508900-00	0	0	0	0	0	0	0.9	0	0.9	String
Os11g0573000	Os11t0104866-00	1353997	1352394	4530.OS11T0573000-01	4530.OS11T0104866-00	0	0	0	0	0.462	0.1	0	0	0.495	String
Os11t0151300-01	Os01g0328400	1352721	1322536	4530.OS11T0151300-01	4530.OS01T0328400-01	0	0	0	0	0.831	0.773	0	0.255	0.968	String
Os11t0454000-01	Os06g0698300	1353572	1342930	4530.OS11T0454000-01	4530.OS06T0698300-01	0	0	0	0	0.489	0.098	0	0	0.519	String
Os11t0482000-01	Os01g0328400	1353658	1322536	4530.OS11T0482000-01	4530.OS01T0328400-01	0	0	0	0	0.76	0.687	0	0.137	0.929	String
Os11t0615200-01	Os11g0551900	1354208	1353921	4530.OS11T0615200-01	4530.OS11T0551900-01	0	0	0	0	0.044	0.323	0	0.214	0.446	String
Os12g0507500	Os01t0498300-01	1355950	1322820	4530.OS12T0507500-00	4530.OS01T0498300-01	0	0	0	0	0	0	0	0.407	0.407	String
Os12t0138900-02	Os08g0532200	1354933	1348088	4530.OS12T0138900-01	4530.OS08T0532200-01	0.147	0	0	0	0.044	0	0	0.343	0.417	String
Os12t0210800-01	Os04g0508900	1355321	1335994	4530.OS12T0210800-01	4530.OS04T0508900-00	0	0	0	0	0	0	0	0.612	0.612	String
Os12t0277500-01	Os08g0532200	1355556	1348088	4530.OS12T0277500-01	4530.OS08T0532200-01	0	0	0	0	0.63	0	0	0.694	0.882	String
Os12t0530000-01	Os01g0328400	1356036	1322536	4530.OS12T0530000-01	4530.OS01T0328400-01	0	0	0	0	0.047	0.608	0	0	0.61	String
Os12t0617900-01	Os06g0677700	1356531	1342787	4530.OS12T0617900-02	4530.OS06T0677700-00	0	0	0	0	0.044	0.592	0	0.313	0.708	String
Notes: ‘node1’ and ‘node2’ indicate two connected genes/proteins in the network respectively; ‘string_internal_id' indicates the internal String ID of the node; ‘external_id' indicates the node ID from other source other than String database; ‘neighborhood_on_chromosome' indicates the score of gene neighborhood relationship between node1 and node2; ‘gene_fusion' indicates the score of gene fusion…
